# Supplementary material for: A comprehensive genome-wide cross-trait analysis of sexual factors and uterine leiomyoma
Source: PLoS Genet. 2024 May 3;20(5):e1011268. doi: 10.1371/journal.pgen.1011268 (PMC11095738; doi:10.1371/journal.pgen.1011268)
Supplement: S1 Table — (XLSX) [file pgen.1011268.s004.xlsx]

## Sheet: Sheet1
S1 Table. Characteristics of genetic instruments identified by GWAS to be associated with age at first sexual intercourse.
SNP	CHR	BP	A1	A2	EAF	AFS			UL			Pleiotropic traits
						Beta	SE	P-value	Beta	SE	P-value
rs3896224	10	106467853	A	G	0.576	-0.021	0.0028	7e-14	-0.0096	0.0088	0.276	Intelligence (MTAG), Smoking status, Cognitive performance (MTAG)
rs10400055	10	106764204	A	G	0.7945	-0.0229	0.0035	3e-11	-0.017	0.0108	0.114
rs11196020	10	114375603	T	C	0.8926	-0.025	0.0045	2e-08	-0.033	0.014	0.01855
rs10510025	10	118650996	C	T	0.2482	0.0205	0.0032	4.3e-10	0.0154	0.0101	0.125	Body mass index
rs7079070	10	134182921	G	A	0.4477	0.0164	0.0028	4.5e-09	0.0101	0.0088	0.2486
rs10761784	10	65308750	A	T	0.5131	-0.0152	0.0028	3.3e-08	0.0123	0.0087	0.1601	Factor VII activity or levels, Factor VII activity
rs11214488	11	112971545	C	T	0.1905	0.0204	0.0036	8.6e-09	0.0123	0.0111	0.2692
rs7942078	11	28656064	A	T	0.6508	-0.0178	0.0029	1.5e-09	-0.0027	0.0092	0.7678	Number of sexual partners
rs1506724	11	41484393	C	T	0.3463	-0.0172	0.0029	5.4e-09	-0.0043	0.0092	0.6415	Educational attainment (MTAG)
rs11037662	11	43851308	G	T	0.1377	-0.0248	0.004	3.9e-10	0.0067	0.0135	0.62
rs11240331	1	204968339	C	T	0.2554	-0.0185	0.0032	5.1e-09	0.0021	0.01	0.8332
rs10219714	12	19119135	C	T	0.6154	-0.0157	0.0029	3e-08	0.0018	0.0089	0.8413
rs4768354	12	41824245	C	T	0.4729	-0.0152	0.0028	3.7e-08	0.0075	0.0087	0.389
rs770082	12	89776485	G	A	0.4364	0.0152	0.0028	4.8e-08	0.0098	0.0088	0.2619	Attention deficit hyperactivity disorder
rs79155408	13	56969707	C	T	0.0539	0.0338	0.0061	2.8e-08	0.0056	0.02	0.7808
rs61960829	13	57267105	G	A	0.0545	0.0324	0.0059	4.4e-08	0.0038	0.0195	0.8444
rs2152741	13	67135121	C	T	0.845	-0.0233	0.0039	3.7e-09	-0.009	0.0121	0.4532
rs4906270	14	103364737	G	T	0.1981	0.0213	0.0035	6e-10	0.0155	0.0109	0.1525
rs12896157	14	41059664	G	A	0.1982	0.0267	0.0035	3.3e-14	-0.002	0.0155	0.8953
rs3007104	14	47367434	G	A	0.4264	0.0152	0.0028	4.5e-08	0.0213	0.0088	0.01566
rs11627661	14	79556618	G	C	0.3645	0.017	0.0029	2.7e-09	0.0002	0.0091	0.9798
rs79108591	14	98599967	G	A	0.2063	0.0227	0.0034	1.4e-11	-0.012	0.0108	0.2645
rs8033799	15	47681384	A	C	0.7891	0.0201	0.0034	4.4e-09	0.0066	0.0106	0.536
rs17425189	1	57862949	T	C	0.8218	-0.02	0.0036	4.4e-08	0.0058	0.0115	0.6136	Risk-taking tendency (4-domain principal component model)
rs11076963	16	5816651	C	G	0.7827	0.0186	0.0034	2.6e-08	0.0026	0.0107	0.8089
rs12759968	1	66341400	C	T	0.1821	-0.0199	0.0036	3.4e-08	0.004	0.0162	0.8023
rs889704	16	71392062	C	A	0.1384	-0.0218	0.004	2.8e-08	0.0093	0.0126	0.4616
rs76513770	16	72505534	T	C	0.8767	-0.0234	0.0041	8.5e-09	0.0446	0.0133	0.0008349	Risk-taking tendency (4-domain principal component model), Body mass index
rs78142927	1	72559007	T	C	0.9535	0.0413	0.0077	4.9e-08	-0.0472	0.03	0.1153
rs1157072	1	72634912	A	G	0.9467	-0.036	0.0063	9.6e-09	0.0095	0.0195	0.6261	Intelligence (MTAG)
rs11656471	17	32899382	G	T	0.1941	0.0197	0.0036	1.3e-08	0.0011	0.0114	0.9244
rs16948048	17	47440466	A	G	0.6278	0.0203	0.0029	1.3e-12	-0.0059	0.009	0.5093	Coronary artery disease, Systolic blood pressure, Diastolic blood pressure
rs57383707	18	1811604	C	T	0.1199	0.025	0.0044	7.5e-09	-0.0164	0.014	0.2435
rs4800092	18	36920318	C	T	0.6032	0.0161	0.0028	1.2e-08	0.0069	0.0089	0.4396
rs2684837	18	44749884	A	C	0.5567	-0.0152	0.0028	3e-08	0.012	0.0088	0.171
rs784255	18	53403228	G	T	0.4802	0.0196	0.0028	7.6e-13	0.0068	0.0087	0.4351
rs140504125	18	77567765	C	T	0.2591	0.0197	0.0031	1.9e-10	0.0295	0.0146	0.04354
rs3806175	1	87793730	G	A	0.0433	0.0431	0.0071	1.6e-09	-0.0016	0.0223	0.9415
rs12089815	1	91189933	G	A	0.5419	-0.0209	0.0028	7.2e-14	-0.0143	0.0088	0.1028	Skin pigmentation traits, Smoking cessation, Facial pigmentation
rs62166484	2	142340046	T	A	0.0645	0.031	0.0055	1.1e-08	-0.0327	0.0177	0.06427
rs1226414	2	157109930	A	T	0.4978	-0.0179	0.0028	7.1e-11	0.0225	0.0087	0.009997
rs298288	2	157282310	G	C	0.2015	-0.0214	0.0035	4.3e-10	0.0014	0.0111	0.8998
rs16840585	2	157466322	T	C	0.7963	0.0193	0.0034	1.2e-08	0.0077	0.0108	0.4754
rs11678980	2	162101261	G	A	0.4509	0.0156	0.0029	3.3e-08	0.0012	0.0091	0.8913	Cognitive performance, Smoking initiation (ever regular vs never regular), Smoking initiation (ever regular vs never regular) (MTAG), Educational attainment (years of education), Cognitive performance (MTAG), Self-reported math ability (MTAG), Highest math class taken (MTAG), Educational attainment (MTAG), Highest math class taken, Smoking status, Eye color traits
rs7558132	2	173934771	G	A	0.3439	0.0209	0.0029	3.7e-13	0.0173	0.0091	0.05763
rs72931396	2	200301157	C	A	0.4045	-0.0157	0.0028	2.3e-08	0.0036	0.0139	0.7957
rs7349386	2	213773970	T	C	0.9514	-0.0357	0.0065	4.7e-08	-0.0109	0.0205	0.5954
rs57537843	2	22558973	G	A	0.3798	0.0159	0.0029	2.3e-08	-0.0003	0.009	0.9773	Educational attainment (years of education)
rs62136829	2	44136481	C	T	0.0474	-0.0401	0.0064	2.6e-10	-0.0024	0.0298	0.9365
rs56254887	2	44842184	T	A	0.619	0.0177	0.0029	8.7e-10	-0.0197	0.0089	0.02757
rs112345168	2	58007905	T	A	0.349	0.0238	0.0029	2.9e-16	0.0235	0.0091	0.009945
rs961522	2	58272502	T	C	0.3871	-0.0278	0.0028	8.6e-23	0.0239	0.0089	0.007585
rs62141886	2	58535064	A	G	0.8337	0.0211	0.0037	3e-08	0.0004	0.012	0.971
rs77527549	2	58846689	G	A	0.2901	-0.0172	0.0031	3.7e-08	-0.0044	0.0101	0.6598
rs1025128	2	60175475	G	C	0.5684	0.0259	0.0028	8.3e-21	0.0012	0.0088	0.8921	Carpal tunnel syndrome
rs359240	2	60475008	G	A	0.6061	0.0205	0.0028	5.2e-13	0.0194	0.0089	0.02957
rs35758221	2	60792671	C	A	0.3666	-0.0174	0.0029	1.7e-09	0.0008	0.0092	0.928
rs66906321	2	630070	T	C	0.1812	0.0205	0.0037	4.6e-08	-0.0155	0.0114	0.1745	Obesity (extreme), Heel bone mineral density
rs62180325	2	63418330	G	A	0.2124	-0.0197	0.0034	2.6e-09	0.0105	0.0106	0.3191
rs1580173	3	107955515	G	A	0.557	0.0177	0.0028	1.9e-10	0.0021	0.0088	0.8094	Insomnia
rs57945129	3	117641724	C	T	0.1472	-0.0236	0.0039	1.4e-09	-0.0284	0.0123	0.02114
rs7635829	3	147094222	G	A	0.2335	0.0188	0.0032	9.5e-09	0.0258	0.0102	0.01145	Number of sexual partners
rs13097782	3	35739575	C	T	0.3951	-0.0167	0.0028	2.1e-09	0.0133	0.0089	0.1331
rs3172494	3	48731487	G	T	0.1202	-0.0317	0.0045	2.9e-12	-0.0253	0.0137	0.06368	Smoking initiation (ever regular vs never regular) (MTAG), Smoking initiation (ever regular vs never regular), Educational attainment (years of education)
rs78807522	3	49056150	C	A	0.1242	-0.0278	0.0043	1e-10	-0.0217	0.0135	0.1078
rs6774721	3	49381898	G	A	0.1489	-0.0293	0.004	4.7e-13	-0.0276	0.0124	0.02658	Systolic blood pressure, Intelligence, Depressed affect, Intelligence (MTAG),Number of sexual partners
rs73077107	3	49671037	G	A	0.1277	-0.0331	0.0042	2.8e-15	-0.0246	0.0135	0.06811
rs2280406	3	49941436	G	A	0.4945	0.0179	0.0028	8.8e-11	0.0119	0.0087	0.1706
rs2526389	3	50192826	C	T	0.4178	0.0192	0.0028	6.8e-12	0.0017	0.0089	0.85
rs186723454	3	54156598	A	G	0.8471	0.0222	0.0039	1.8e-08	0.0342	0.0179	0.05615
rs6549670	3	74936132	A	G	0.1643	0.0216	0.0038	1.6e-08	-0.0238	0.0119	0.04552
rs9829860	3	83890231	G	T	0.1499	0.022	0.0039	2.2e-08	0.0071	0.0122	0.5595
rs12714592	3	84387950	A	C	0.7232	0.0242	0.0031	7.5e-15	0.0058	0.0097	0.5509
rs66632973	3	85585552	A	T	0.3361	-0.024	0.0034	1.6e-12	-0.0282	0.0098	0.003871
rs35384579	3	86250424	G	C	0.6216	-0.0202	0.0029	6.7e-13	-0.011	0.009	0.2211	Number of sexual partners
rs4491927	3	87840870	T	C	0.0239	0.0474	0.0087	3.6e-08	0.023	0.0292	0.4298
rs6767258	3	88182893	G	A	0.8433	0.0248	0.0038	6.6e-11	-0.0136	0.012	0.2582
rs79532211	4	112396533	A	G	0.8616	-0.0253	0.004	1.8e-10	-0.0128	0.0127	0.3116
rs72712556	4	140900251	G	A	0.3261	-0.0184	0.003	3.2e-10	-0.0199	0.0093	0.03237
rs11131357	4	62966257	C	T	0.6946	-0.0164	0.003	4.1e-08	0.006	0.0094	0.5248
rs2910032	5	152540354	C	T	0.5213	-0.0174	0.0028	2.4e-10	-0.0063	0.0087	0.4656	Schizophrenia, Morningness, Autism spectrum disorder or schizophrenia, Morning person
rs115193456	5	87190349	C	A	0.0178	0.0635	0.0104	9.5e-10	-0.023	0.0329	0.4844
rs143660639	5	87460484	T	C	0.9802	0.0635	0.0103	6.1e-10	0.0578	0.0448	0.1966
rs3099437	5	87637449	C	T	0.4685	-0.0163	0.0028	5.9e-09	0.0165	0.0087	0.05879
rs226488	5	87896330	T	C	0.6222	0.0224	0.0029	3.7e-15	0.0112	0.0128	0.3804
rs2362108	5	88147771	G	A	0.4744	0.0173	0.0028	2.1e-10	0.0126	0.0087	0.1479
rs9340788	6	152143389	C	A	0.069	-0.0419	0.0059	6.6e-13	-0.0119	0.0179	0.5052
rs12204714	6	152235339	C	T	0.6464	-0.0288	0.0029	6.3e-24	0.0082	0.0091	0.3649
rs3020376	6	152389999	A	G	0.7626	0.0177	0.0032	3.1e-08	-0.0039	0.0145	0.7856
rs9397485	6	152434828	A	G	0.7265	-0.0189	0.0031	1.6e-09	-0.015	0.0098	0.1241
rs12203592	6	396321	C	T	0.199	-0.0206	0.0034	4.6e-09	0.0039	0.0116	0.738	Eye color traits, Skin pigmentation traits, Smoking cessation, Facial pigmentation, Basal cell carcinoma, Black vs. blond hair color, Hair color, Male-pattern baldness, Hair morphology traits, Skin colour saturation, Non-melanoma skin cancer, Tanning, Balding type 1, Squamous cell carcinoma, White blood cell count, Eye color, Skin, hair and eye pigmentation (multivariate analysis), Sunburns, Cuta…
rs12528918	6	67554041	T	G	0.5633	0.018	0.0028	1.3e-10	0.0035	0.0136	0.7954
rs4727799	7	114110568	C	T	0.6398	0.0176	0.0029	1.5e-09	0.0011	0.0091	0.9019
rs10260121	7	115110126	T	C	0.885	0.0251	0.0043	5.5e-09	0.0124	0.0135	0.3593
rs10215153	7	116399131	G	A	0.313	0.0177	0.003	4.6e-09	-0.0122	0.0094	0.1919	Lung function (FEV1/FVC)
rs62435144	7	1279105	G	A	0.0893	-0.0298	0.005	1.2e-09	0.0167	0.0163	0.3052	Height
rs113367286	7	140144414	C	T	0.2785	-0.0172	0.0031	1.2e-08	0.0053	0.0099	0.5902
rs4552798	7	1928001	C	T	0.572	-0.0176	0.0028	3.1e-10	-0.0121	0.0125	0.3344
rs198310	7	24191861	A	T	0.7833	-0.02	0.0034	3.5e-09	0.0055	0.0106	0.6053
rs7785195	7	3424686	G	A	0.6599	-0.0167	0.0029	1.1e-08	0.0185	0.0091	0.04315
rs6962772	7	99081730	A	G	0.845	-0.0253	0.0038	8.4e-11	-0.0027	0.012	0.8225
rs12538820	7	99340049	G	A	0.1116	-0.0267	0.0044	2.5e-09	0.0002	0.0141	0.9893
rs7830317	8	10700254	A	C	0.4033	-0.0153	0.0028	4.9e-08	0.0017	0.0089	0.8477
rs11780420	8	11446421	G	A	0.5713	-0.0161	0.0028	1e-08	0.0098	0.0089	0.2702
rs7815972	8	118975279	A	G	0.3345	-0.0173	0.0029	4.6e-09	0.003	0.0092	0.7461
rs12541633	8	36706700	A	T	0.5859	-0.0156	0.0028	4.3e-08	0.007	0.0088	0.4282
rs62499803	8	53175090	A	G	0.8238	0.0199	0.0036	1.7e-08	-0.0096	0.0114	0.4005
rs62519833	8	65487989	A	G	0.8871	-0.0257	0.0044	4.3e-09	-0.0005	0.0137	0.9707
rs1543186	8	8273358	G	C	0.2889	0.0166	0.0031	4.3e-08	0.0046	0.0097	0.6358
rs28399241	8	8663215	C	T	0.5612	0.0171	0.0028	7.8e-10	-0.0028	0.0087	0.7515
rs1372173	8	87684674	A	G	0.1522	-0.0221	0.0037	7.9e-10	-0.0068	0.0115	0.5558
rs2126266	8	9107745	C	T	0.3188	0.0183	0.003	1.2e-09	-0.0096	0.0094	0.3055
rs72693550	9	23735995	C	A	0.1544	0.0215	0.0038	1.7e-08	-0.0004	0.0124	0.9765
AFS, age at first sexual intercourse; UL, uterine leiomyoma; SNP, single nucleotide polymorphisms; CHR, chromosome; BP, physical position of SNP (base-pairs); A1, effect allele; A2, alternative allele; EAF, effect allele frequency; Beta, effect allele beta coefficient.
