# Supplementary material for: A comprehensive genome-wide cross-trait analysis of sexual factors and uterine leiomyoma
Source: PLoS Genet. 2024 May 3;20(5):e1011268. doi: 10.1371/journal.pgen.1011268 (PMC11095738; doi:10.1371/journal.pgen.1011268)
Supplement: S2 Table — (XLSX) [file pgen.1011268.s005.xlsx]

## Sheet: Sheet1
S2 Table. Characteristics of genetic instruments identified by GWAS to be associated with lifetime number of sexual partners.
SNP	CHR	BP	A1	A2	EAF	NSP			UL			Pleiotropic traits
						Beta	SE	P-value	Beta	SE	P-value
rs539096	1	44072420	A	G	0.22336	0.01971	0.00286	5.464e-12	-0.0105	0.0105	0.3183	Intelligence (MTAG)
rs17785382	1	53707953	A	G	0.605621	0.01739	0.00241	5.052e-13	-0.0014	0.0088	0.8718
rs446952	1	61738636	T	C	0.449861	-0.01658	0.00237	2.843e-12	0.0033	0.0087	0.701	Risk-taking tendency (4-domain principal component model)
rs2422136	1	72618544	A	C	0.521466	0.01578	0.00237	2.581e-11	0.0078	0.0087	0.3687
rs12042107	1	91196176	T	C	0.47279	0.0162	0.00238	9.43e-12	0.0143	0.0088	0.1022	Educational attainment, Smoking status (ever vs never smokers)
rs2021638	1	97136584	T	G	0.809285	-0.01711	0.0031	3.337e-08	0.0135	0.0113	0.232
rs35068223	1	204967186	A	T	0.793964	-0.01739	0.00293	3.065e-09	0.0025	0.011	0.8192
rs58184964	2	22558876	A	G	0.37704	0.01745	0.00243	6.967e-13	0.0018	0.009	0.8414
rs2568464	2	32848658	T	C	0.592686	0.01369	0.00239	1.023e-08	-0.0044	0.0089	0.6163
rs75120545	2	44271496	T	C	0.0220049	-0.04693	0.00689	9.581e-12	-0.0011	0.026	0.9664	Morning person, Chronotype, Smoking status
rs10490064	2	60163127	A	G	0.390622	-0.01569	0.00242	9.053e-11	0.0011	0.0089	0.9013	Age of smoking initiation (MTAG)
rs4671379	2	60495038	T	C	0.396089	-0.01613	0.0024	1.833e-11	-0.0167	0.0088	0.05883
rs7560588	2	60727416	A	G	0.261472	-0.01753	0.00265	3.769e-11	-0.0035	0.0101	0.7302
rs12328348	2	60785937	A	G	0.544102	0.01387	0.00237	4.837e-09	-0.001	0.0087	0.9106
rs12613959	2	62769988	A	G	0.127764	-0.02167	0.00365	2.791e-09	0.0131	0.0135	0.3316
rs13021322	2	63558590	T	C	0.428503	-0.01318	0.00239	3.468e-08	0.0063	0.0088	0.4725
rs72807203	2	77292600	T	C	0.161919	0.01959	0.00318	7.15e-10	0.0037	0.0118	0.7552
rs62147239	2	86835965	T	C	0.518001	-0.01347	0.00237	1.237e-08	0.0015	0.0087	0.8673
rs266060	2	104084861	A	G	0.528488	-0.01301	0.00237	4.123e-08	-0.0108	0.0087	0.215
rs12466947	2	140354487	A	T	0.306668	0.01444	0.00256	1.755e-08	-0.0009	0.0094	0.9242
rs7582837	2	164920137	C	G	0.275639	-0.01549	0.00266	5.921e-09	-0.0034	0.0098	0.7313
rs34700861	2	182056979	T	C	0.200878	0.01675	0.00284	3.748e-09	0.001	0.0105	0.9276
rs13093086	3	71055162	A	G	0.48109	0.01631	0.00237	5.464e-12	-0.006	0.0087	0.487	Intraocular pressure, General risk tolerance (MTAG)
rs9856718	3	83923255	A	G	0.834031	0.01785	0.00321	2.68e-08	-0.013	0.0117	0.2683
rs2163971	3	85428726	T	C	0.454065	0.01794	0.00238	4.595e-14	-0.0189	0.0089	0.0344	Drug experimentation measurement
rs6763449	3	86190433	C	G	0.860902	-0.01985	0.00338	4.429e-09	0.0071	0.0124	0.566
rs35384579	3	86250424	C	G	0.62085	-0.01477	0.00244	1.413e-09	-0.011	0.009	0.2211
rs73166548	3	94145116	T	G	0.275824	-0.01593	0.00263	1.302e-09	-0.0051	0.0099	0.6079
rs12486601	3	95109027	A	G	0.728488	-0.01678	0.00262	1.471e-10	-0.0071	0.0098	0.4642
rs716936	3	117635198	T	C	0.185833	-0.01754	0.00304	7.54e-09	-0.0258	0.0112	0.02124
rs28457046	3	127166397	C	G	0.422636	0.01587	0.00239	3.027e-11	0.0084	0.0088	0.3436	Risk-taking tendency (4-domain principal component model)
rs7635829	3	147094222	A	G	0.231352	0.01512	0.00277	4.905e-08	0.0258	0.0102	0.01145
rs2279829	3	147106319	T	C	0.221466	-0.02131	0.00288	1.352e-13	0.0051	0.0106	0.6265	Smoking initiation (ever regular vs never regular), Risk-taking tendency (4-domain principal component model), Smoking initiation (ever regular vs never regular) (MTAG), Alcohol consumption (drinks per week) (MTAG)
rs163327	3	161062724	A	G	0.522128	-0.01328	0.00238	2.285e-08	0.0076	0.0087	0.3836
rs1106095	3	174214045	A	G	0.220234	0.0167	0.00278	1.828e-09	-0.0129	0.0103	0.2076
rs49969	4	16831812	T	C	0.628519	-0.014	0.00246	1.263e-08	0.0043	0.009	0.6312
rs73214903	4	30839806	A	G	0.887589	-0.01986	0.00352	1.623e-08	-0.0003	0.0129	0.9814
rs16884402	4	31141947	T	C	0.708654	0.01828	0.00261	2.688e-12	0.0032	0.0096	0.7363
rs2647256	4	106201556	T	C	0.210363	0.02171	0.00302	6.808e-13	0.0157	0.0109	0.1482
rs10518544	4	130029206	T	C	0.0773021	0.02494	0.00399	4.187e-10	-0.0255	0.015	0.09008
rs74366100	5	46165126	T	C	0.948029	-0.02637	0.00473	2.549e-08	0.012	0.0192	0.5317
rs357508	5	87487967	A	C	0.117077	-0.02126	0.00366	6.191e-09	-0.0099	0.0135	0.4665
rs6452792	5	87792844	A	G	0.544118	-0.01911	0.00237	6.615e-16	0.0094	0.0088	0.282
rs72780746	5	103929588	T	C	0.820604	0.01981	0.00316	3.619e-10	-0.0108	0.0115	0.3483	Smoking initiation (ever regular vs never regular)
rs40465	5	103981726	T	G	0.686187	-0.01884	0.00251	6.594e-14	-0.0136	0.0093	0.143	Morningness, Depression (broad)
rs31612	5	108996643	T	C	0.808269	-0.01708	0.00309	3.337e-08	-0.0037	0.0112	0.7446
rs72801026	5	152203902	T	C	0.271697	-0.01761	0.0026	1.216e-11	-0.008	0.0096	0.4048
rs13156646	5	164619355	C	G	0.37798	0.01478	0.00245	1.551e-09	0.0085	0.009	0.3443
rs4242224	5	166952964	T	C	0.652264	-0.01405	0.00245	9.958e-09	0.0048	0.009	0.5972
rs13174776	5	167183748	C	G	0.12587	0.02229	0.00381	4.837e-09	0.0017	0.0139	0.9008
rs2071303	6	26091336	T	C	0.650508	0.01389	0.00249	2.417e-08	-0.0148	0.0092	0.1065	Neuroticism, Depressive symptoms, Cognitive performance, Intelligence (MTAG), Cognitive performance (MTAG), Life satisfaction
rs6908726	6	28671343	C	G	0.910071	0.02615	0.00357	2.476e-13	0.0141	0.0148	0.3399
rs10498846	6	67405337	T	C	0.472544	0.01299	0.00237	3.992e-08	0.0089	0.0088	0.3144
rs9372625	6	98344031	A	G	0.366739	0.01338	0.00243	3.861e-08	0.0097	0.009	0.2782	Educational attainment (years of education), Automobile speeding propensity
rs9320980	6	98685930	A	G	0.13203	-0.02206	0.00366	1.69e-09	0.0153	0.0136	0.2613
rs6916079	6	98824191	T	G	0.745334	-0.0166	0.00271	8.693e-10	0.0013	0.0099	0.8927
rs7771570	6	101339400	T	C	0.506822	-0.01519	0.00237	1.37e-10	-0.0161	0.0087	0.063
rs4870034	6	151859314	A	G	0.306006	-0.01659	0.00258	1.254e-10	-0.0103	0.0095	0.2765
rs10950415	7	1914477	A	G	0.585694	0.01358	0.00238	1.143e-08	-0.017	0.0088	0.0531
rs1015511	7	114142250	A	G	0.440114	-0.01783	0.00241	1.352e-13	-0.0008	0.0088	0.9244
rs4377898	7	115010158	A	T	0.500169	0.01589	0.00237	1.833e-11	0.0019	0.0087	0.8298	General risk tolerance (MTAG)
rs7799410	7	115300347	A	G	0.203665	0.01737	0.00304	1.156e-08	-0.0002	0.0111	0.9852
rs1443750	7	121967349	C	G	0.616816	-0.01362	0.00246	2.943e-08	-0.0046	0.009	0.609
rs6467145	7	127382265	A	G	0.592516	-0.01575	0.0024	5.54e-11	-0.0248	0.0088	0.004929
rs34060248	7	133818845	C	G	0.582384	0.01576	0.00241	5.981e-11	-0.0211	0.0089	0.01789
rs2272095	7	140158851	C	G	0.751848	0.0174	0.00269	9.491e-11	-0.0035	0.0102	0.7305
rs57920447	7	158121243	A	G	0.597321	0.01354	0.00241	1.888e-08	-0.0071	0.0091	0.4365
rs17149632	8	9109216	T	C	0.701016	-0.01717	0.0026	4.213e-11	0.0121	0.0096	0.207
rs6995692	8	10587008	C	G	0.559516	-0.01413	0.00239	3.202e-09	-0.002	0.0089	0.8199	Diastolic blood pressure x smoking status (current vs non-current) interaction (2df test), Systolic blood pressure x smoking status (current vs non-current) interaction (2df test), Systolic blood pressure x smoking status (ever vs never) interaction (2df test), Diastolic blood pressure x smoking status (ever vs never) interaction (2df test)
rs13248757	8	11421321	T	C	0.741638	-0.01613	0.00277	6.056e-09	0.0142	0.0103	0.1696
rs11775396	8	11817083	T	C	0.334247	0.01398	0.00256	4.514e-08	-0.0042	0.0094	0.6559
rs62519841	8	65501505	A	G	0.0985679	-0.03226	0.00391	1.51e-16	-0.0004	0.0144	0.9788
rs1381666	8	76767476	C	G	0.323622	-0.01613	0.00253	1.904e-10	0.0004	0.0093	0.9695
rs35681505	8	93261729	T	C	0.728411	-0.01562	0.00268	5.379e-09	-0.0184	0.0099	0.06122
rs1418351	9	29067934	C	G	0.359378	-0.0142	0.00248	1.076e-08	0.0133	0.0091	0.1441
rs12379790	9	74379259	A	G	0.191962	-0.01802	0.0033	4.514e-08	0.0006	0.0119	0.9602
rs10786721	10	104654383	A	C	0.404312	0.01472	0.00242	1.232e-09	0.0128	0.0089	0.1479
rs55731932	10	134139482	T	C	0.317108	0.01632	0.00252	9.782e-11	-0.011	0.0093	0.2392
rs16918024	11	28588426	T	C	0.0631198	-0.02519	0.0046	4.253e-08	0.0088	0.0177	0.6189	Risk-taking tendency (4-domain principal component model)
rs7942078	11	28656064	A	T	0.641546	0.01391	0.00249	2.285e-08	-0.0027	0.0092	0.7678
rs2155290	11	112851068	C	G	0.578072	-0.01596	0.00243	5.393e-11	-0.0207	0.0089	0.02001	Risk-taking tendency (4-domain principal component model)
rs7954112	12	16316338	A	G	0.405343	0.01319	0.0024	3.73e-08	-0.0116	0.009	0.1993
rs59660079	12	102602954	T	C	0.222328	0.01612	0.00287	1.888e-08	-0.0128	0.0105	0.2221
rs804667	12	120150196	T	C	0.2836	-0.01552	0.00258	1.828e-09	-0.0234	0.0096	0.01458
rs9570035	13	59632029	C	G	0.605805	0.01456	0.00242	1.69e-09	-0.0006	0.0089	0.9469
rs10138911	14	28282557	T	G	0.434555	-0.01309	0.00238	3.6e-08	0.0116	0.0091	0.2034
rs11157138	14	40910680	A	G	0.296381	0.01496	0.00261	1.023e-08	0.0066	0.0096	0.4914
rs10782490	14	98549383	T	C	0.502525	-0.02114	0.00237	4.612e-19	0.017	0.0087	0.05067
rs76284431	14	98690923	A	T	0.150785	0.02025	0.00334	1.302e-09	-0.0072	0.0122	0.5557	General risk tolerance (MTAG)
rs12432904	14	103812320	T	G	0.359778	-0.01539	0.0025	7.992e-10	-0.0097	0.0093	0.2969	Schizophrenia
rs6576006	14	104322394	A	C	0.319202	0.01397	0.0025	2.153e-08	-0.0084	0.0092	0.3627
rs35219418	14	104609797	A	T	0.755682	0.01563	0.00276	1.49e-08	-0.0151	0.0104	0.1468	Smoking initiation (ever regular vs never regular) (MTAG)
rs34488670	15	47684936	T	C	0.785694	-0.01662	0.0029	9.556e-09	0.0075	0.0106	0.4806	Age of smoking initiation (MTAG), Risk-taking tendency (4-domain principal component model), Depression
rs4702	15	91426560	A	G	0.551755	-0.01993	0.00238	5.762e-17	-0.0051	0.0087	0.559	Insomnia, Autism spectrum disorder or schizophrenia, General risk tolerance (MTAG), Age at first sexual intercourse, Schizophrenia, Feeling hurt
rs12928897	16	13757931	A	C	0.154481	0.02016	0.00347	6.326e-09	0.0047	0.0124	0.7037
rs4781978	16	17562883	C	G	0.811749	0.01609	0.0029	2.943e-08	0.0139	0.0111	0.2107
rs55942317	16	49626772	A	G	0.0890052	0.02916	0.00413	1.596e-12	-0.0029	0.0152	0.8471	Risk-taking tendency (4-domain principal component model)
rs72805613	16	53837342	A	G	0.597767	0.01426	0.0024	2.928e-09	-0.012	0.0088	0.175
rs9922596	16	72006370	T	C	0.210363	-0.01813	0.00285	2.048e-10	-0.0343	0.0106	0.001189
rs6499595	16	72934443	C	G	0.39806	-0.0132	0.00242	4.645e-08	-0.0167	0.0091	0.06851	Risk-taking tendency (4-domain principal component model)
rs285012	16	77089708	T	C	0.635017	-0.01483	0.00244	1.288e-09	-0.0041	0.0091	0.6477
rs12451892	17	2247982	T	C	0.605451	-0.01593	0.00244	6.275e-11	0.0186	0.0089	0.03665
rs62063281	17	44038785	A	G	0.795196	0.02236	0.00285	4.089e-15	0.0012	0.0112	0.9143	Osteoarthritis (hip)
rs6504568	17	65999648	T	C	0.74903	-0.02001	0.00285	2.221e-12	0.0001	0.0108	0.9896
rs148544378	18	40323567	T	C	0.0117955	-0.05777	0.00829	3.153e-12	-0.0133	0.0346	0.7014
rs78251123	18	41693864	A	T	0.0267632	-0.03497	0.00632	3.075e-08	0.0174	0.0239	0.4661
rs1145247	18	49966318	T	C	0.644041	-0.0138	0.00244	1.623e-08	0.0073	0.0091	0.4238
rs1011392	18	53041903	A	G	0.654296	0.01421	0.00252	1.755e-08	-0.0238	0.0093	0.01046	Self-reported math ability (MTAG), Self-reported math ability
rs149344987	18	53048529	A	T	0.97085	-0.04095	0.00728	1.888e-08	-0.014	0.0256	0.5835
rs72930774	18	53159915	A	G	0.947798	0.04192	0.00526	1.52e-15	-0.0545	0.0196	0.005489
rs784242	18	53437203	A	G	0.676301	0.01788	0.00254	1.753e-12	0.0114	0.0094	0.2221
rs72932563	18	53437659	A	G	0.0305359	-0.03805	0.00625	1.135e-09	-0.0202	0.0254	0.4259	General risk tolerance (MTAG)
rs1531518	18	53480368	A	G	0.334093	-0.02015	0.00251	8.955e-16	0.0085	0.0092	0.3561	General risk tolerance (MTAG)
rs1549319	18	53694113	T	C	0.752649	0.01517	0.00274	3.075e-08	0.0069	0.0101	0.4935
rs11664298	18	77578986	A	G	0.18571	0.01658	0.0029	1.13e-08	0.0237	0.0108	0.0274	Intelligence (MTAG)
rs273512	19	18224729	T	C	0.424761	-0.01414	0.00241	4.429e-09	0.0121	0.0088	0.1693
rs455425	21	31352220	A	G	0.132784	-0.02004	0.00367	4.775e-08	-0.0199	0.0135	0.1403
NSP, number of sexual partners; UL, uterine leiomyoma; SNP, single nucleotide polymorphisms; CHR, chromosome; BP, physical position of SNP (base-pairs); A1, effect allele; A2, alternative allele; EAF, effect allele frequency; Beta, effect allele beta coefficient.
