# Supplementary material for: A comprehensive genome-wide cross-trait analysis of sexual factors and uterine leiomyoma
Source: PLoS Genet. 2024 May 3;20(5):e1011268. doi: 10.1371/journal.pgen.1011268 (PMC11095738; doi:10.1371/journal.pgen.1011268)
Supplement: S3 Table — (XLSX) [file pgen.1011268.s006.xlsx]

## Sheet: Sheet1
S3 Table. Characteristics of genetic instruments identified by GWAS to be associated with uterine leiomyoma.
SNP	CHR	BP	A1	A2	EAF	UL			AFS			NSP			Pleiotropic traits
						Beta	SE	P-value	Beta	SE	P-value	Beta	SE	P-value
rs10508765	10	31968783	A	G	0.7941	0.067	0.0108	5.036e-10	0.0056	0.0035	0.12	-0.00614	0.00295	0.03772
rs10976689	9	804886	A	G	0.598	-0.07	0.0089	3.749e-15	-0.0043	0.0028	0.12	-0.00095	0.00241	0.6927
rs11031006	11	30226528	A	G	0.1432	-0.0967	0.0126	1.415e-14	-0.0142	0.004	0.0004	-0.00115	0.00338	0.7324	Polycystic ovary syndrome, Length of menstrual cycle, Menarche (age at onset), Luteinizing hormone levels in polycystic ovary syndrome, Number of twin births, Spontaneous dizygotic twinning
rs11178393	12	71150658	T	C	0.8903	0.0668	0.0141	2.143e-06	-0.0011	0.0044	0.79	0.00649	0.00376	0.08379
rs116251328	6	34177510	A	T	0.0323	0.1638	0.0256	1.579e-10	0.0195	0.009	0.029	0.01033	0.00742	0.1638
rs117245733	13	40723944	A	G	0.0171	0.2849	0.0363	4.045e-15	-0.0022	0.0114	0.86	-0.00665	0.00928	0.474
rs12640488	4	70600738	A	G	0.516	-0.0687	0.0088	5.94e-15	-0.0044	0.0028	0.12	0.00224	0.00237	0.3444
rs149934734	11	108315606	T	C	0.0255	0.298	0.0273	1.085e-27	0.0082	0.0088	0.29	0.01721	0.0074	0.02011
rs16991615	20	5948227	A	G	0.0639	0.1033	0.0177	5.17e-09	-0.0116	0.0056	0.05	-0.00222	0.00479	0.643	Anti-Mullerian hormone levels in pre-menopausal women of late reproductive age, Menopause (age at onset), Menarche and menopause (age at onset), Age at menopause, Breast cancer
rs2131371	12	46796522	A	C	0.3054	-0.0885	0.0095	8.954e-21	0.0051	0.003	0.094	-0.00282	0.00258	0.2744	Height
rs2270206	7	116913567	A	C	0.1527	0.0673	0.0121	2.331e-08	0.0002	0.0039	0.99	0.00083	0.0033	0.8018
rs2456181	5	176450837	C	G	0.5092	-0.0568	0.0087	7.299e-11	0.0044	0.0028	0.099	-0.00541	0.00237	0.02219
rs2785202	11	35084835	C	G	0.5528	0.0622	0.0087	1.088e-12	0.0018	0.0028	0.59	-0.00155	0.00238	0.5138
rs28583837	12	123863620	A	G	0.2056	-0.0612	0.011	2.93e-08	-0.0129	0.0034	0.00026	0.0007	0.00293	0.8117
rs35417544	2	11680403	T	C	0.7058	0.0863	0.0097	5.702e-19	0.0018	0.003	0.67	0.00481	0.00259	0.06338
rs35446936	3	169486508	A	G	0.2442	-0.0636	0.0102	5.082e-10	-0.0002	0.0032	0.95	0.00076	0.00275	0.7819	Colorectal cancer
rs4699299	4	95501166	T	C	0.6903	-0.0507	0.0094	7.088e-08	0	0.003	0.95	0.0033	0.00254	0.194
rs4821939	22	40659251	A	T	0.2112	0.084	0.0106	1.98e-15	-0.0058	0.0034	0.076	0.00285	0.00289	0.3244
rs547025	11	232855	T	C	0.9241	0.1199	0.0166	4.742e-13	0.0014	0.0053	0.77	0.00253	0.00449	0.5735
rs55819434	2	28333109	A	G	0.906	-0.0964	0.0149	9.817e-11	-0.0071	0.0049	0.18	0.00543	0.00418	0.194
rs58415480	6	152562271	C	G	0.8439	-0.1845	0.012	3.141e-53	-0.0042	0.0039	0.26	0.00358	0.00327	0.2744
rs61889186	11	32367570	C	G	0.8457	-0.1249	0.012	1.965e-25	0.0003	0.0038	0.91	-0.00266	0.00326	0.4143
rs62323682	4	54550174	T	C	0.9305	-0.1497	0.0172	3.863e-18	0.0028	0.0056	0.7	0.00077	0.00473	0.8712
rs72709458	5	1283755	T	C	0.2114	0.1087	0.0111	1.227e-22	-0.0015	0.0035	0.67	0.00066	0.00292	0.8216	Glioblastoma
rs7412010	1	22436446	C	G	0.1578	0.1342	0.0118	4.528e-30	-0.0041	0.0037	0.31	-0.00068	0.00321	0.8315
rs78378222	17	7571752	T	G	0.9878	-0.4734	0.039	5.515e-34	-0.0111	0.0129	0.4	-0.0042	0.01065	0.6927	Pulse pressure, Mean corpuscular hemoglobin, Fat-free mass, Glioblastoma, Diastolic blood pressure, Glioma, Glioblastoma (age-stratified), Basal cell carcinoma, White blood cell count, Red blood cell count, Non-glioblastoma glioma, Non-melanoma skin cancer
rs9419958	10	105675946	T	C	0.1358	0.1037	0.0126	1.847e-16	0.003	0.0041	0.41	-0.00026	0.00351	0.9405	Telomere length
UL, uterine leiomyoma; AFS, age at first sexual intercourse; NSP, number of sexual partners; SNP, single nucleotide polymorphisms; CHR, chromosome; BP, physical position of SNP (base-pairs); A1, effect allele; A2, alternative allele; EAF, effect allele frequency; Beta, effect allele beta coefficient.
