# Supplementary material for: A comprehensive genome-wide cross-trait analysis of sexual factors and uterine leiomyoma
Source: PLoS Genet. 2024 May 3;20(5):e1011268. doi: 10.1371/journal.pgen.1011268 (PMC11095738; doi:10.1371/journal.pgen.1011268)
Supplement: S4 Table — (XLSX) [file pgen.1011268.s007.xlsx]

## Sheet: Sheet1
S4 Table. Data sources, sample sizes, number of IVs, and F-statistics.
Traits	# IV	Sample size	# varaints in summary statistics	R2	F-statistics	Ethnicity	First author	Journal	Year	Websites for full summary statistics	PMID
Exposures
AFS	113	214547	16567047	0.0205464	39.8075	European	Melinda C Mills	Nature Human Behaviour	2021	https://www.ebi.ac.uk/gwas/downloads/summary-statistics	34211149
NSP	117	370711	11515109	0.0124639	39.9837	European	Richard Karlsson Linnér	Nature Genetics	2019	http://www.thessgac.org/data	30643258
Mediators						European
AFB	102	418758	10813835	0.0182116	82.019	European	Melinda C Mills	Nature Human Behaviour	2021	https://www.ebi.ac.uk/gwas/downloads/summary-statistics	34211149
AAM	354	329345	11776812	0.229269	213.446	European	Felix R Day	Nature Genetics	2017	http://www.reprogen.org/	28436984
ANM	262	201323	13694316	0.0814645	62.6191	European	Katherine S Ruth	Nature	2021	http://www.reprogen.org/	34349265
SHBG	553	189473	16585865	0.277	95.21	European	Katherine S Ruth	Nature Medicine	2020	https://www.ukbiobank.ac.uk	32042192
SHBGadj	355	188908	16585853	0.233	125.67	European	Katherine S Ruth	Nature Medicine	2020	https://www.ukbiobank.ac.uk	32042192
TT	251	230454	16585850	0.092	84.55	European	Katherine S Ruth	Nature Medicine	2020	https://www.ukbiobank.ac.uk	32042192
BT	177	188507	16585744	0.069	73.44	European	Katherine S Ruth	Nature Medicine	2020	https://www.ukbiobank.ac.uk	32042192
E2	2	163985	7478626	0.0005	38.35	European	Daniel Schmitz	The Journal of Clinical Endocrinology & Metabolism	2021	https://www.ebi.ac.uk/gwas/	34255042
Outcome
UL	27	35,474 cases/267,505 controls	8529763	0.0062873	70.9924	European	C S Gallagher	Nature Communications	2019	https://www.ebi.ac.uk/gwas/downloads/summary-statistics https://research.23andme.com/dataset-access/	31649266
AFS, age at first sexual intercourse; NSP, number of sexual partners; AFB, age at first birth; AAM, age at menarche; ANM, age at natural menopause; SHBG, sex hormone-binding globulin; SHBGadj, sex hormone-binding globulin adjusted for body mass index; TT, total testosterone; BT, bioavailable testosterone , E2, estradiol; UL, uterine leiomyoma; IV: instrumental variables; R2=2×β2×MAF×(1-MAF)/(2×β2…
