# Supplementary material for: A comprehensive genome-wide cross-trait analysis of sexual factors and uterine leiomyoma
Source: PLoS Genet. 2024 May 3;20(5):e1011268. doi: 10.1371/journal.pgen.1011268 (PMC11095738; doi:10.1371/journal.pgen.1011268)
Supplement: S5 Table — (XLSX) [file pgen.1011268.s008.xlsx]

## Sheet: Sheet1
S5 Table. Results from local genetic correlation analysis conducted for age at first sexual intercourse and uterine leiomyoma.
Chromosome	Start position	End position	Local genetic covariance	Local genetic correlation	Local heritability of AFS	Local heritability of UL	Variance	P-value of local genetic covariance	Number of SNPs
1	1103150	2320702	2.55024e-05	NA	9.49867e-05	-8.37143e-06	7.21884e-10	0.34253	361
1	2321099	3065568	2.81606e-06	NA	-2.57908e-07	8.34033e-07	4.25329e-10	0.89139	233
1	3066761	3679461	-2.66058e-05	NA	-4.09947e-06	1.33518e-05	7.38556e-10	0.327577	288
1	3679775	4749076	-1.08684e-05	-0.274951	2.73833e-05	5.70606e-05	1.24994e-09	0.758529	631
1	4750013	5000086	-1.45774e-05	NA	6.2983e-06	-9.25585e-06	3.34645e-10	0.425525	168
1	5000970	5471517	-4.67555e-06	NA	2.03778e-05	-3.08169e-05	5.93989e-10	0.847866	301
1	5472626	6133700	1.73836e-05	NA	-6.22318e-06	2.15159e-05	6.4031e-10	0.492094	338
1	6134990	7245669	-3.85501e-05	-0.700741	8.87161e-05	3.41141e-05	7.33733e-10	0.154687	444
1	7245922	7604778	-4.67807e-05	NA	0.000231764	-2.98947e-06	4.12166e-10	0.0212082	205
1	7604831	9067142	-7.71952e-06	NA	3.92477e-05	-3.81306e-06	8.83072e-10	0.79504	510
1	9067673	9959051	-3.64418e-05	-0.785563	5.02174e-05	4.28533e-05	6.74227e-10	0.160483	316
1	9959748	11774956	-3.86528e-05	-0.790367	4.14451e-05	5.77075e-05	1.15422e-09	0.255235	578
1	11776196	12147753	7.47576e-07	0.0219165	1.71881e-05	6.76925e-05	3.05934e-10	0.965908	192
1	12150385	14625524	1.45415e-05	0.386413	1.67138e-05	8.47306e-05	1.48622e-09	0.706027	742
1	14626896	15423481	4.95486e-05	1.85267	5.76732e-05	1.2402e-05	9.00591e-10	0.0987225	421
1	15424441	17123862	1.90547e-05	1.84841	2.51591e-05	4.22386e-06	9.36041e-10	0.533411	611
1	17176635	17872659	-1.06489e-05	-0.579619	2.94e-05	1.1481e-05	5.49316e-10	0.649574	336
1	17874843	18484945	1.11078e-05	NA	3.14291e-05	-3.17781e-05	6.35277e-10	0.659429	339
1	18486272	20022063	-2.56115e-05	NA	1.57898e-05	-2.03404e-05	1.51968e-09	0.511187	795
1	20023833	20763899	-6.25225e-06	NA	8.24537e-05	-3.84026e-05	8.10566e-10	0.826179	370
1	20765245	22634131	4.4754e-05	0.298315	4.52968e-05	0.000496873	2.75099e-09	0.393508	791
1	22636103	23082667	2.25112e-05	0.607701	1.80566e-05	7.59944e-05	5.18321e-10	0.322771	207
1	23085227	24527501	-1.39915e-05	-0.347099	7.23115e-05	2.24705e-05	8.4221e-10	0.629722	489
1	24528210	25305673	-1.16515e-05	NA	0.000110816	-6.134e-06	5.21565e-10	0.609921	317
1	25305783	26976424	3.26927e-05	0.717114	8.7201e-05	2.38344e-05	9.45275e-10	0.287628	609
1	26981479	28160199	2.49481e-05	0.615168	6.82478e-05	2.4099e-05	3.78302e-10	0.199605	207
1	28168872	29181525	7.89576e-05	1.00696	6.6324e-05	9.27023e-05	4.7923e-10	0.000309997	243
1	29184254	30792409	1.48867e-05	NA	0.000163165	-2.44895e-06	1.2435e-09	0.67291	734
1	30792984	32042421	-4.07414e-05	NA	0.000168446	-1.04443e-05	8.93865e-10	0.172977	610
1	32042540	34016219	-3.74255e-05	-0.911802	0.000174718	9.64266e-06	1.04884e-09	0.247839	486
1	34017349	34797348	1.46226e-05	0.617688	2.60087e-05	2.15471e-05	7.78534e-10	0.600234	441
1	34798014	35364965	7.96358e-06	NA	0.000174655	-2.25318e-05	8.58429e-10	0.785772	274
1	35366056	38196841	3.70605e-05	1.62349	0.000104449	4.98906e-06	1.28292e-09	0.300813	757
1	38459210	39535259	5.81605e-06	0.157684	0.00016501	8.24454e-06	8.65041e-10	0.843243	435
1	39537291	40933221	-7.47986e-06	-0.172285	5.20992e-05	3.61795e-05	1.019e-09	0.814738	443
1	40934284	42166782	4.4723e-05	0.791162	7.7699e-05	4.11259e-05	1.08409e-09	0.174367	486
1	42168539	43365094	9.84505e-07	NA	-3.39891e-06	2.53094e-05	5.56263e-10	0.966704	396
1	43365565	44482312	1.8927e-05	NA	0.000252529	-9.71959e-06	6.62843e-10	0.462248	462
1	44483704	46895641	-2.18139e-05	-1.19543	4.63644e-05	7.18173e-06	1.22152e-09	0.532536	763
1	46897698	47999344	-2.33612e-05	-2.50098	1.70616e-06	5.1139e-05	5.45089e-10	0.317019	386
1	48000156	50640662	5.74628e-06	0.297617	2.51377e-05	1.48297e-05	1.23021e-09	0.869864	790
1	50641944	53116453	-2.48479e-05	-0.448697	5.11091e-05	6.00029e-05	7.14877e-10	0.352715	444
1	53117066	54197141	-5.37578e-06	NA	4.00027e-05	-1.79894e-05	6.68343e-10	0.835275	420
1	54197688	55012825	8.61629e-06	0.40075	2.35235e-05	1.96512e-05	5.59645e-10	0.715694	294
1	55012881	55479198	1.9603e-05	NA	6.49067e-06	-4.87034e-07	4.74775e-10	0.368302	249
1	55479967	56413577	-2.37302e-06	NA	1.49381e-05	-4.47477e-06	8.00424e-10	0.933154	482
1	56414730	57585670	-1.47537e-05	NA	3.09785e-05	-1.71482e-05	9.77358e-10	0.636978	598
1	57585980	58535140	-7.92928e-05	-0.936795	0.000283425	2.52779e-05	1.23737e-09	0.0241862	553
1	58536417	59306823	1.35746e-05	0.328405	6.80627e-05	2.5103e-05	6.47297e-10	0.593652	412
1	59307290	59736866	4.75185e-06	0.286946	1.07431e-05	2.55266e-05	3.63548e-10	0.803191	187
1	59739179	61257170	-8.94951e-05	-1.19983	0.000136731	4.06903e-05	9.5158e-10	0.00371745	537
1	61258378	62107806	2.35622e-05	1.0073	6.44397e-05	8.49101e-06	8.16192e-10	0.409517	380
1	62108681	63376404	-1.50373e-05	-1.90892	2.91878e-05	2.126e-06	8.75483e-10	0.611304	518
1	63379031	65008206	2.07355e-06	0.23394	4.06991e-05	1.93033e-06	1.36008e-09	0.955162	795
1	65010679	66773349	3.62801e-07	0.0181194	0.000441794	9.07458e-07	1.56946e-09	0.992693	697
1	66774350	67760291	-1.56736e-06	-0.0927958	4.40359e-05	6.47849e-06	7.97491e-10	0.955739	537
1	67761365	69441414	3.46755e-05	NA	7.89833e-05	-3.07606e-05	1.24719e-09	0.32616	724
1	69441920	70486660	4.00868e-05	1.0423	7.1868e-05	2.05817e-05	7.02184e-10	0.130336	328
1	70490925	71818029	-7.96791e-06	-0.546568	1.96574e-05	1.08112e-05	8.03298e-10	0.778611	502
1	71822765	74326378	-3.99174e-05	NA	0.000132867	-1.08524e-05	9.59432e-10	0.197499	641
1	74326484	75992462	-0.00013015	-1.29645	0.000293785	3.43045e-05	2.14291e-09	0.00493052	561
1	75992778	76476360	-1.38782e-06	NA	-3.63553e-06	-3.00658e-06	2.41478e-10	0.928836	183
1	76477207	77139859	-2.28278e-05	-0.392307	7.81061e-05	4.33504e-05	6.61462e-10	0.374761	372
1	77141039	79111862	-1.08264e-05	-0.10701	0.000222614	4.59794e-05	1.12292e-09	0.746635	684
1	79113455	80341320	1.46789e-05	NA	2.41305e-05	-2.4487e-06	7.29615e-10	0.586831	483
1	80341732	81056946	3.46444e-06	NA	4.94683e-05	-1.51064e-05	3.76934e-10	0.858375	241
1	81058295	82883310	3.52571e-05	0.864547	0.000212782	7.81593e-06	1.45137e-09	0.354726	837
1	82884721	83990906	-2.45836e-05	-1.14946	8.16632e-05	5.60117e-06	6.92735e-10	0.350288	440
1	83991748	84728665	-2.31974e-05	-0.458977	0.000104272	2.44979e-05	4.82237e-10	0.290806	328
1	84729134	85940249	5.19348e-05	2.23292	3.52681e-05	1.53387e-05	1.03567e-09	0.106572	594
1	85940875	86549498	4.40731e-06	NA	3.33058e-06	-9.54409e-06	4.07995e-10	0.827277	270
1	86549569	87652502	-2.62309e-05	NA	2.81659e-05	-4.78882e-06	6.73806e-10	0.312245	415
1	87654606	89447978	2.23227e-05	0.308563	0.000305941	1.71068e-05	1.41418e-09	0.55278	633
1	89451664	91866856	-2.89174e-05	-0.309572	0.000319208	2.73352e-05	1.83476e-09	0.499611	882
1	91867046	93351477	1.25359e-06	0.0722733	1.16774e-05	2.5764e-05	8.60836e-10	0.96592	560
1	93352491	94451007	1.58477e-05	NA	2.20849e-05	-9.25371e-06	4.3072e-10	0.445104	317
1	94452062	95199048	-5.30492e-06	-0.441699	1.82165e-05	7.91844e-06	6.82333e-10	0.839068	405
1	95199771	96149941	-3.40244e-06	NA	1.14129e-07	-3.51501e-05	7.22781e-10	0.899291	435
1	96150318	97457893	2.21448e-05	0.301315	0.000168689	3.20196e-05	7.16427e-10	0.408043	466
1	97458722	98562260	-3.54936e-05	NA	0.000141236	-1.66423e-05	1.15617e-09	0.296553	517
1	98564736	100064599	4.46062e-05	0.674547	0.000201764	2.16732e-05	9.95646e-10	0.157464	573
1	100065413	101682573	2.89517e-06	0.0753032	6.45718e-05	2.28917e-05	8.69937e-10	0.921806	612
1	101683165	102039858	1.12812e-05	NA	4.58761e-06	-2.05755e-06	3.89738e-10	0.567702	220
1	102040268	102893372	-1.69236e-06	NA	-5.7786e-06	2.91413e-05	5.41964e-10	0.942048	341
1	102894567	104369301	-4.39244e-06	NA	-8.08712e-06	1.1074e-05	4.63885e-10	0.838401	288
1	104373157	105192916	-6.54012e-06	NA	-2.10356e-06	8.82513e-06	4.54452e-10	0.759003	271
1	105193022	106641877	5.0891e-06	0.436298	2.31801e-05	5.8695e-06	6.16182e-10	0.83756	398
1	106642705	107432265	-5.00406e-05	-1.99188	6.81457e-05	9.26149e-06	7.24929e-10	0.0630906	290
1	107432576	109075191	-3.72639e-05	-0.388416	0.000107805	8.53771e-05	1.22796e-09	0.287603	691
1	109075561	110301260	4.42255e-05	1.22981	6.53096e-05	1.98011e-05	7.50921e-10	0.10655	462
1	110302505	111738116	7.15488e-06	0.0556576	0.000231832	7.12823e-05	1.71179e-09	0.862704	678
1	111739749	112560278	-3.66117e-05	-1.07359	0.000122536	9.49062e-06	1.00431e-09	0.247979	565
1	112561693	114451307	-1.46463e-05	-0.619941	9.38123e-05	5.94972e-06	1.70719e-09	0.722982	679
1	114451386	115878242	-3.19745e-05	NA	0.000209368	-8.27454e-06	1.25609e-09	0.366961	634
1	115879821	116884431	-9.67128e-06	NA	6.04692e-06	-1.08481e-05	6.59805e-10	0.706538	398
1	116884519	118837474	2.69882e-05	0.758115	6.97325e-05	1.81737e-05	1.06391e-09	0.408003	650
1	118837888	119792751	-4.16543e-06	NA	9.92419e-06	-6.37768e-07	5.44382e-10	0.858308	364
1	119793605	120347239	-1.03329e-05	-0.867966	3.48374e-06	4.06814e-05	4.19079e-10	0.613735	232
1	144998563	147347713	-5.43945e-06	NA	7.75616e-05	-2.5646e-05	7.38312e-10	0.841335	490
1	147348339	151830844	-1.48605e-05	-0.237291	0.000186304	2.10513e-05	8.87425e-10	0.617888	606
1	151832901	152535021	6.40006e-06	NA	3.60934e-06	-3.62738e-06	2.80785e-10	0.702505	215
1	152535586	153163377	-1.11596e-05	-2.31306	1.25707e-06	1.85167e-05	3.55041e-10	0.55368	277
1	153165450	154544651	3.98167e-05	0.6238	0.000251112	1.62245e-05	9.9343e-10	0.206492	504
1	154547292	156334116	2.2055e-05	0.597469	9.45833e-05	1.44069e-05	1.16667e-09	0.518471	550
1	156335111	157154186	8.60748e-07	0.024103	2.63754e-05	4.83516e-05	5.20292e-10	0.969898	312
1	157154324	158867538	2.77971e-05	NA	1.78388e-05	-1.3044e-05	1.36616e-09	0.452019	817
1	158870085	160648549	-4.90363e-05	NA	-3.86129e-06	4.40171e-05	1.40546e-09	0.190873	762
1	160649926	161973976	-5.57281e-06	NA	1.49686e-05	-2.73791e-05	8.42088e-10	0.84771	510
1	161974584	162995355	-1.95597e-05	-1.22398	1.69471e-05	1.50689e-05	9.33353e-10	0.52202	561
1	163000394	164410254	-3.51558e-06	NA	3.20368e-05	-1.0641e-05	9.86953e-10	0.910899	675
1	164412847	165190876	-5.60548e-06	-0.116186	7.25145e-05	3.20991e-05	8.7397e-10	0.849614	436
1	165191702	166363258	-9.00927e-05	-1.69212	0.00013612	2.08254e-05	1.05184e-09	0.00547135	605
1	166364063	167158927	-8.32451e-06	NA	1.6976e-05	-1.54572e-05	7.53315e-10	0.761662	483
1	167159608	168168773	5.26725e-06	0.344409	8.78819e-06	2.66145e-05	8.14025e-10	0.853532	461
1	168169452	169077127	-5.65373e-05	-1.14336	6.97257e-05	3.50678e-05	9.57749e-10	0.0677182	487
1	169078572	169521853	-5.18336e-07	NA	-1.01578e-05	4.18807e-05	2.72464e-10	0.974949	192
1	169522554	170372503	-3.10963e-05	-1.64446	3.52548e-06	0.000101427	6.56206e-10	0.22478	444
1	170375663	170914261	-4.15827e-06	NA	-2.3054e-06	5.22951e-05	2.81273e-10	0.80418	180
1	170915133	172647523	-1.36312e-06	-0.00763742	0.000120818	0.000263658	2.05508e-09	0.976012	863
1	172648956	175384090	-1.91744e-05	NA	0.000128984	-1.478e-06	1.39347e-09	0.607492	905
1	175385076	176416712	1.99455e-05	NA	0.00016081	-3.26982e-05	5.63276e-10	0.400686	369
1	176418578	177431255	4.37675e-05	1.01403	2.80809e-05	6.63428e-05	7.2529e-10	0.104128	437
1	177432237	178940717	-9.59249e-06	NA	3.18951e-05	-3.90339e-05	9.58111e-10	0.756636	619
1	178943012	179676274	7.99345e-06	0.16171	4.5542e-05	5.36512e-05	5.15528e-10	0.724798	337
1	179678188	180567596	-2.01822e-05	-0.960955	1.20287e-05	3.66699e-05	6.32911e-10	0.422423	394
1	180568720	181311800	-3.41377e-05	-2.49695	5.88834e-05	3.17436e-06	4.71525e-10	0.115926	305
1	181313404	182293001	2.19781e-06	0.109165	2.4729e-05	1.63911e-05	6.72508e-10	0.93246	420
1	182294372	183796074	-8.02007e-06	-0.184419	2.18247e-05	8.66556e-05	8.34914e-10	0.78135	574
1	183796618	185511423	2.23616e-05	1.0331	0.000124343	3.76795e-06	1.09036e-09	0.498278	731
1	185512838	187847742	1.54891e-05	NA	2.30362e-05	-4.69731e-06	1.2114e-09	0.656304	806
1	187848898	189756187	-3.79293e-06	NA	1.23048e-05	-6.82319e-06	8.21047e-10	0.894691	598
1	189758772	190107648	-3.15992e-06	NA	-1.16465e-06	-1.12533e-05	2.2206e-10	0.832067	158
1	190107883	191432168	3.02958e-05	1.67661	5.54934e-05	5.88379e-06	6.43577e-10	0.232395	473
1	191433917	192444256	1.04597e-05	NA	-1.02991e-05	2.58696e-05	4.73893e-10	0.630882	331
1	192452631	193504005	-1.54972e-05	NA	3.18983e-05	-6.76962e-08	5.13156e-10	0.493904	346
1	193505535	194000243	1.13959e-05	3.84202	5.09014e-06	1.72841e-06	2.76039e-10	0.492774	197
1	194000953	194733444	1.42862e-07	NA	-1.0754e-06	-3.35995e-06	2.93531e-10	0.993347	212
1	194734415	195155161	-1.51694e-05	-1.48537	3.08393e-06	3.38193e-05	2.42716e-10	0.330212	176
1	195155293	195995510	8.8465e-06	NA	3.66033e-06	-2.00588e-05	4.78218e-10	0.685818	311
1	195995948	197309603	-6.63233e-06	-0.70873	6.71921e-06	1.30333e-05	5.08044e-10	0.768567	343
1	197310096	198540028	3.58707e-05	NA	0.000174527	-9.19483e-06	6.10856e-10	0.146683	417
1	198540418	199578700	1.52318e-05	0.865344	4.61361e-05	6.71563e-06	5.91312e-10	0.53106	368
1	199580285	201070422	2.36612e-06	0.0519368	0.000103255	2.01007e-05	1.41189e-09	0.94979	658
1	201070740	201365889	-4.21359e-06	NA	2.48684e-06	-9.66769e-06	4.42613e-10	0.841261	257
1	201366509	202820077	3.81195e-05	NA	7.27553e-05	-5.9111e-06	1.08604e-09	0.24739	609
1	202820815	203979519	5.1977e-06	0.178721	2.56669e-05	3.2953e-05	8.74188e-10	0.860454	488
1	203980019	205458538	-2.43453e-05	-0.179495	0.000260339	7.06618e-05	1.61339e-09	0.544448	792
1	205459511	206705609	2.77442e-06	NA	6.02002e-05	-5.5905e-06	6.58128e-10	0.913878	338
1	206706419	208158787	-3.09151e-05	-1.89495	5.25924e-05	5.06082e-06	8.62245e-10	0.292422	545
1	208160220	210738604	-3.2767e-05	-0.306929	0.000273916	4.16084e-05	2.23776e-09	0.488513	1282
1	210741816	211763053	-1.78044e-05	-0.190456	0.000147583	5.92147e-05	1.09658e-09	0.590811	433
1	211763754	213578006	3.1994e-05	0.475798	4.76509e-05	9.489e-05	1.1063e-09	0.336096	640
1	213578592	215128675	1.10604e-05	0.143696	0.000123861	4.78314e-05	1.2976e-09	0.758811	753
1	215129087	216672805	2.46318e-05	NA	3.21658e-05	-3.06981e-06	9.83807e-10	0.432271	622
1	216673326	217575665	8.43543e-06	NA	0.000183934	-1.33938e-05	1.192e-09	0.806978	683
1	217577346	218860068	-2.39229e-05	NA	3.98274e-05	-8.75185e-06	9.66751e-10	0.441651	519
1	218860456	220068681	4.05367e-06	NA	-5.24206e-06	-8.23361e-06	7.95981e-10	0.885753	528
1	220069681	221856899	-1.15161e-05	-0.329428	5.24743e-05	2.32885e-05	1.00727e-09	0.716714	640
1	221857359	223630391	3.10861e-05	NA	5.85549e-05	-1.48283e-05	1.02767e-09	0.332193	642
1	223630619	224434769	-1.10784e-05	-3.63837	1.93486e-05	4.79169e-07	4.54391e-10	0.603266	280
1	224435934	226143348	9.30575e-06	0.610649	4.06798e-05	5.70874e-06	8.90496e-10	0.75516	569
1	226146348	226808294	-3.31971e-06	-0.387247	6.36977e-07	0.000115372	3.95294e-10	0.867393	241
1	226808697	228100891	-1.55023e-05	NA	1.59077e-05	-1.09326e-05	8.45701e-10	0.593983	558
1	228101119	229075210	-1.01806e-05	-1.96858	7.94016e-06	3.36828e-06	4.60591e-10	0.635238	320
1	229076157	230477970	9.45666e-06	NA	5.47207e-05	-3.61009e-05	1.19401e-09	0.784335	636
1	230479324	231318678	2.00514e-06	NA	1.7823e-05	-1.77469e-05	9.33047e-10	0.947662	503
1	231321215	232382234	-2.05311e-05	NA	3.24771e-05	-8.31285e-06	7.79704e-10	0.462175	476
1	232384356	232949914	5.16707e-05	4.23322	0.000178902	8.32785e-07	6.75703e-10	0.0468369	348
1	232950888	233750725	-4.4904e-06	NA	-1.35593e-05	-3.02604e-05	7.64174e-10	0.870961	428
1	233753991	234206593	-1.73476e-05	NA	2.27909e-05	-1.42345e-05	4.16525e-10	0.395326	224
1	234209087	235772624	6.04381e-05	NA	0.000348883	-2.94383e-05	1.85613e-09	0.160666	704
1	235773790	236536723	7.37665e-07	NA	4.03753e-05	-1.00672e-05	5.03061e-10	0.973763	313
1	236537770	237493854	-1.05402e-05	NA	6.12364e-05	-1.68364e-05	9.94496e-10	0.738206	564
1	237495080	239297872	-3.86928e-05	NA	0.000153463	-3.6464e-07	1.66065e-09	0.342371	907
1	239299272	240562764	-2.68632e-05	-1.33972	4.4204e-05	9.09544e-06	1.21986e-09	0.441813	668
1	240563367	241178287	-2.27952e-05	NA	1.18158e-05	-1.57042e-05	8.02439e-10	0.420989	352
1	241178944	241766551	-1.83594e-05	-0.419778	0.000131817	1.45112e-05	7.68169e-10	0.507705	354
1	241768617	242697031	3.591e-05	0.585594	0.000122001	3.08228e-05	9.86543e-10	0.252917	496
1	242700803	244105053	-3.95246e-05	-0.775361	0.00011525	2.25468e-05	1.14846e-09	0.243494	452
1	244106113	244927751	3.20373e-06	0.23436	1.30425e-05	1.4328e-05	9.9053e-10	0.91892	382
1	246606926	246989171	-1.11178e-05	NA	-3.06798e-06	4.59412e-06	2.76952e-10	0.504094	161
1	244929262	246606531	-8.99778e-06	-0.128065	0.000122503	4.02957e-05	1.58235e-09	0.821049	848
1	246991094	247838628	-1.84998e-05	NA	-7.55773e-06	6.7121e-06	6.84278e-10	0.479434	369
1	247838870	248585259	-4.74866e-06	NA	-8.42785e-06	1.63467e-05	4.34344e-10	0.819761	280
2	11320	1158981	-2.94338e-05	-0.208582	0.000263672	7.55218e-05	1.05865e-09	0.365662	546
2	1159982	1681720	-5.89528e-07	NA	-9.38198e-06	-9.06271e-06	4.38773e-10	0.977547	219
2	1683187	3003071	-1.41362e-05	-0.222018	0.000185297	2.18787e-05	1.51754e-09	0.716695	694
2	3003472	4148069	1.08493e-05	NA	9.95173e-05	-4.56429e-06	1.16953e-09	0.751057	585
2	4148784	5017172	4.37133e-06	0.162594	5.14404e-05	1.40513e-05	8.20355e-10	0.878698	420
2	5118816	6361343	-0.000109464	-1.09479	0.000258344	3.86978e-05	1.59978e-09	0.00620417	633
2	6363082	7322437	-1.32053e-05	NA	0.000146206	-3.16716e-05	1.131e-09	0.694571	567
2	7323039	8980346	1.67318e-05	NA	0.000173965	-1.75066e-05	1.64619e-09	0.680057	703
2	8980472	10440987	3.47061e-05	0.787256	4.9174e-05	3.95226e-05	1.26692e-09	0.32953	653
2	10442541	10879340	1.36027e-05	NA	2.28321e-05	-1.62365e-05	4.91899e-10	0.539666	236
2	10881867	11652586	-5.19287e-05	-0.931996	2.80429e-05	0.000110704	8.24088e-10	0.0704628	375
2	11652795	12720977	-3.20534e-06	-0.0200226	4.3689e-05	0.000586592	1.34758e-09	0.93042	562
2	12723749	14648908	1.87023e-05	NA	0.000170641	-4.90558e-06	1.27026e-09	0.599761	704
2	14649571	15720775	-1.52952e-05	-0.72118	8.43768e-05	5.33092e-06	9.05236e-10	0.611198	452
2	15721423	16549199	-3.81071e-05	-2.23887	1.54331e-05	1.87716e-05	8.19551e-10	0.183149	385
2	16549538	18344242	-6.43998e-05	-0.691147	0.000153706	5.64857e-05	1.38934e-09	0.0840343	767
2	18344821	18646822	9.13497e-06	NA	1.7216e-05	-1.13306e-05	2.69186e-10	0.57768	142
2	18647868	20059542	3.83717e-05	NA	-2.1581e-05	2.94058e-05	1.27088e-09	0.281765	690
2	20062043	22427190	3.6835e-05	1.72282	8.68973e-05	5.26063e-06	1.62796e-09	0.361277	821
2	22428680	23855977	-1.43862e-05	NA	0.000321936	-3.5794e-05	1.23747e-09	0.682571	650
2	23857184	25485735	-2.53685e-05	-0.360743	9.68956e-05	5.10375e-05	7.15937e-10	0.343076	454
2	25486770	26894217	-1.59743e-05	NA	-7.14264e-06	4.30314e-05	7.85545e-10	0.568711	436
2	26894589	28597305	3.40301e-05	0.313776	0.000111241	0.000105736	1.1079e-09	0.3066	482
2	28597624	29484922	1.50298e-05	0.244317	7.24486e-05	5.22361e-05	8.42094e-10	0.604505	454
2	29486078	29987735	4.81665e-06	NA	6.88902e-06	-1.18063e-05	6.20696e-10	0.846698	337
2	29988753	31009977	-1.65758e-06	NA	2.29156e-05	-8.35274e-06	9.57092e-10	0.95727	497
2	31010212	32489851	5.59397e-05	0.695742	0.00014036	4.60573e-05	1.27378e-09	0.117027	589
2	32493210	33361425	6.03375e-05	1.08237	0.000146172	2.12596e-05	6.40954e-10	0.0171595	336
2	33362643	34279720	2.94868e-05	1.08848	8.58028e-05	8.55294e-06	1.02545e-09	0.357151	529
2	34280335	35607183	-1.92431e-06	NA	6.57243e-07	-3.62874e-06	9.34522e-10	0.949808	525
2	35608923	36121342	1.30932e-05	NA	6.04026e-06	-1.19838e-06	4.69118e-10	0.545505	276
2	36122006	37004185	-7.34217e-05	-1.52933	5.35362e-05	4.30528e-05	1.10745e-09	0.0273639	556
2	37008066	38882278	1.92364e-06	0.0748112	3.24112e-05	2.03996e-05	1.68428e-09	0.962615	866
2	38882577	40077971	1.17579e-05	1.16018	3.50123e-05	2.93348e-06	4.94236e-10	0.596885	314
2	40080343	40625847	-2.98251e-06	NA	-9.8937e-06	1.62468e-05	6.25124e-10	0.905047	348
2	40626336	41381901	2.67682e-06	NA	2.88455e-05	-8.47335e-06	5.09279e-10	0.90558	292
2	41382889	42087411	-1.16016e-05	NA	1.16823e-05	-4.96782e-06	6.12516e-10	0.639235	358
2	42088016	42947335	9.04711e-06	0.847058	6.6526e-06	1.71475e-05	6.86623e-10	0.729896	403
2	42949616	43307776	-5.41316e-06	NA	-7.00599e-06	2.09649e-06	4.61863e-10	0.801134	217
2	43309247	44048346	3.73253e-06	0.057173	3.68132e-05	0.000115776	5.73571e-10	0.876151	323
2	44049120	45194289	0.000104911	1.28195	0.000382886	1.74915e-05	2.56145e-09	0.0381821	538
2	45195022	45562814	-3.41425e-05	-2.91597	6.04051e-05	2.26961e-06	6.79483e-10	0.190262	268
2	45563613	47052067	-2.38847e-05	NA	-4.78517e-06	-5.55085e-05	1.80431e-09	0.573916	878
2	47052788	47782756	-1.10152e-05	NA	2.74875e-06	-1.71154e-06	8.42703e-10	0.704353	370
2	47782836	49112501	2.13633e-05	0.262661	0.000108404	6.1024e-05	1.23045e-09	0.542507	508
2	49113132	50757671	-3.00454e-05	NA	0.000241987	-1.29512e-06	1.83599e-09	0.483177	838
2	50758657	51667413	-2.5418e-05	NA	0.00013553	-3.08621e-06	6.8881e-10	0.332803	396
2	51668142	53351493	5.68422e-05	0.799305	0.000214862	2.35372e-05	1.46069e-09	0.136941	834
2	53352175	54599930	6.7244e-05	1.58548	0.00024806	7.25152e-06	1.16992e-09	0.0493028	553
2	54600556	56158646	1.71848e-05	NA	7.57274e-05	-2.35737e-05	1.29716e-09	0.63326	722
2	56160647	56599354	-1.11412e-06	NA	5.78674e-05	-2.56625e-05	5.23062e-10	0.961147	240
2	56600739	57938354	3.14876e-06	NA	3.00645e-05	-2.34217e-05	8.54864e-10	0.914238	488
2	57939866	60449069	-7.10709e-05	-0.50409	0.000768312	2.5872e-05	3.80758e-09	0.249414	1011
2	60449710	62420656	-8.97981e-05	-0.857027	0.000383014	2.86636e-05	2.38064e-09	0.0657047	656
2	62425639	64623935	1.7101e-05	NA	0.000408086	-1.75852e-05	1.17922e-09	0.618489	686
2	64626895	65226463	8.93698e-06	NA	-3.58739e-06	1.39128e-05	5.36632e-10	0.699651	256
2	65228236	66374803	-2.39002e-05	-0.898454	8.20107e-05	8.62862e-06	1.00328e-09	0.450517	557
2	66375016	67978287	2.21505e-05	0.321749	6.12994e-05	7.73175e-05	1.47177e-09	0.56368	794
2	67981487	68871573	-2.70296e-05	-0.600361	4.84681e-05	4.18213e-05	6.88037e-10	0.302791	394
2	68871710	70753882	-1.00583e-05	-0.189721	3.6341e-05	7.73422e-05	1.37135e-09	0.785921	809
2	70756057	71704491	1.72905e-05	NA	-5.28462e-07	2.96691e-06	9.12904e-10	0.567143	467
2	71704844	73172972	1.63448e-05	NA	-6.04891e-06	-5.29953e-06	8.76039e-10	0.580793	467
2	73174848	74121000	-2.34049e-05	NA	7.95942e-05	-3.51134e-06	3.87833e-10	0.234653	254
2	74121278	76615798	-3.36042e-05	-0.61474	5.61005e-05	5.32645e-05	1.96909e-09	0.448878	1067
2	76616819	77384991	-2.16243e-05	-0.450848	4.03129e-05	5.70661e-05	8.19318e-10	0.449969	367
2	77386522	79007966	-8.29749e-06	NA	9.29494e-05	-1.23997e-05	1.06583e-09	0.799374	561
2	79008155	80804284	-4.77937e-06	NA	0.000240478	-6.00887e-05	2.04752e-09	0.915882	1064
2	80804991	81588311	-5.43998e-06	NA	-6.80986e-07	-8.29251e-06	3.6909e-10	0.777055	230
2	81588482	83604057	1.22733e-05	3.81555	3.94379e-05	2.62357e-07	8.66187e-10	0.676665	597
2	83604796	85283713	-1.36096e-05	NA	-4.11772e-07	-7.52559e-07	7.61982e-10	0.621991	480
2	85284353	86559358	-1.38844e-05	-0.870484	0.000150064	1.69535e-06	1.14393e-09	0.681428	571
2	86562902	89135764	1.34138e-07	0.00197602	7.23782e-05	6.36671e-05	7.85777e-10	0.996182	461
2	92324281	98790763	3.58587e-05	1.17211	4.35994e-05	2.1467e-05	1.40867e-09	0.339369	457
2	98791433	100195879	-4.74991e-05	-0.567381	6.06603e-05	0.000115536	6.20784e-10	0.0565978	407
2	100197638	101338509	3.11574e-05	1.7193	0.000198031	1.65839e-06	9.66321e-10	0.316196	453
2	101338644	102688272	-1.47158e-05	-0.428272	7.92846e-05	1.48915e-05	9.72036e-10	0.636926	529
2	102688495	103262415	-1.89296e-05	-1.89658	8.20066e-06	1.21476e-05	5.48453e-10	0.418919	356
2	103264434	104481488	-8.50515e-05	-1.89594	0.000361728	5.56329e-06	5.9422e-10	0.000484718	293
2	104485456	105871610	-3.57011e-05	-0.433009	0.000144624	4.70032e-05	1.32774e-09	0.327199	460
2	105872982	107406122	-9.04354e-06	NA	0.000116299	-2.01327e-05	1.43873e-09	0.811553	722
2	107406885	108427822	3.24962e-07	NA	3.61292e-05	-2.42248e-05	7.00155e-10	0.990201	406
2	108427959	110109210	3.44306e-05	0.773992	5.91703e-05	3.34435e-05	9.93342e-10	0.274643	582
2	110109222	112924907	-2.55535e-05	NA	4.03774e-05	-1.95881e-05	1.01044e-09	0.421464	585
2	112924973	114846282	-5.60041e-06	-0.348089	0.00015262	1.69609e-06	1.20915e-09	0.872048	718
2	114848115	116770829	1.81542e-05	NA	9.97868e-05	-2.30105e-05	1.06216e-09	0.577503	606
2	116772945	117727045	-1.05968e-07	NA	5.16639e-06	-1.10859e-05	4.49958e-10	0.996014	301
2	117728904	119581280	-2.31431e-06	-0.180949	5.27296e-05	3.10223e-06	1.28908e-09	0.948605	714
2	119581439	121070811	-5.63116e-06	NA	1.779e-05	-1.34851e-05	8.9118e-10	0.850381	504
2	121073253	123241656	-1.51705e-06	NA	9.82325e-05	-5.8087e-05	1.52736e-09	0.969036	762
2	123244233	124730999	2.43146e-05	0.362405	0.000211731	2.126e-05	9.57347e-10	0.431962	531
2	124733246	125735879	-4.34062e-05	-2.04783	0.000104321	4.30672e-06	7.73531e-10	0.1186	428
2	125741434	127372889	-1.05547e-06	NA	1.39913e-05	-5.24153e-06	8.2227e-10	0.970638	517
2	127374341	129310292	-2.43394e-06	NA	0.000101956	-1.78453e-05	1.39272e-09	0.947999	755
2	129312188	129864416	-2.09252e-05	-0.483153	2.01224e-05	9.3216e-05	4.111e-10	0.302055	215
2	129864730	131463038	8.02112e-06	0.456359	4.02684e-05	7.67172e-06	7.04198e-10	0.76245	406
2	131466136	133030349	3.67551e-07	NA	6.1303e-06	-1.80161e-05	4.38156e-10	0.985991	226
2	133034031	133950661	-1.82373e-05	-0.488062	5.19918e-05	2.68558e-05	8.29031e-10	0.526474	428
2	133951544	136822267	-9.1697e-06	-0.0478362	0.000139713	0.000263003	2.30053e-09	0.848385	1066
2	136825272	138619715	-2.10945e-05	NA	8.0132e-05	-2.9817e-05	1.29445e-09	0.557668	734
2	138620371	139412389	-3.25519e-05	-1.07774	6.87909e-05	1.32614e-05	5.5377e-10	0.166578	266
2	139413312	140902261	1.78775e-05	0.455025	0.000363907	4.24185e-06	9.91103e-10	0.570124	568
2	140902383	141803496	2.85367e-05	3.84044	5.55739e-05	9.93518e-07	7.1482e-10	0.285815	399
2	141803602	143254981	9.6201e-06	NA	0.000110804	-4.04126e-05	1.28938e-09	0.788768	698
2	143255262	145301314	-4.08215e-05	-0.865528	0.000210517	1.05664e-05	1.58636e-09	0.305404	616
2	145303576	147252762	-1.92956e-06	NA	4.58045e-05	-3.26967e-06	8.91826e-10	0.948482	522
2	147255216	149268931	-5.17328e-06	-0.594427	2.71384e-05	2.79095e-06	7.98295e-10	0.854721	497
2	149270710	151184680	3.70865e-06	0.297373	1.77045e-05	8.78508e-06	1.10102e-09	0.911007	607
2	151191481	152490219	3.08751e-05	NA	8.68754e-05	-2.1012e-05	9.43871e-10	0.314912	540
2	152491269	153369892	-2.12235e-05	NA	4.86136e-05	-4.27117e-06	4.91501e-10	0.338409	311
2	153371042	154414456	-7.64095e-06	NA	2.61109e-05	-2.47227e-05	8.60667e-10	0.794514	449
2	154415112	155208173	8.42777e-08	NA	9.59003e-06	-2.3243e-05	5.3256e-10	0.997086	296
2	155209736	156568446	2.56136e-05	NA	8.38236e-05	-1.21813e-05	8.38758e-10	0.376476	480
2	156568806	158165818	-5.35713e-05	NA	0.000331686	-6.9257e-06	1.22292e-09	0.125544	439
2	158173710	159574883	2.21517e-05	NA	0.00012557	-9.63777e-06	8.78515e-10	0.454844	462
2	159575554	161077823	2.04194e-05	0.757921	4.36427e-05	1.66313e-05	1.03463e-09	0.525548	603
2	161078891	163358537	-4.87378e-06	NA	0.000190426	-7.68658e-06	1.04604e-09	0.880218	676
2	163359084	165200324	1.47712e-05	NA	0.000151134	-7.60818e-06	8.7974e-10	0.618477	483
2	165202539	167120956	8.24482e-06	0.106717	0.000187676	3.18041e-05	1.29423e-09	0.81873	736
2	167123247	168427789	-2.95654e-05	NA	5.68816e-05	-2.99931e-06	6.54363e-10	0.247772	399
2	168431583	169176766	-1.05891e-05	-0.591936	8.20805e-05	3.89875e-06	6.30562e-10	0.673251	322
2	169178092	170973262	7.06465e-06	NA	0.000120054	-3.14911e-05	1.44129e-09	0.852377	787
2	170973461	172086127	-3.6531e-06	-0.0324947	0.000147058	8.59428e-05	1.02731e-09	0.909257	476
2	172088943	173586201	1.47082e-05	NA	7.01718e-05	-7.95029e-06	1.05565e-09	0.650773	588
2	173588663	175585616	-0.000114196	-2.33141	0.000492646	4.87001e-06	2.05987e-09	0.0118654	784
2	175586510	177326682	1.41683e-05	0.335248	5.8336e-05	3.06172e-05	1.05119e-09	0.662115	627
2	177327202	178551958	1.19582e-05	2.42039	4.60722e-07	5.29817e-05	9.63095e-10	0.699993	556
2	178552788	180138313	-1.8973e-05	NA	8.5122e-05	-2.91055e-05	9.55365e-10	0.539325	564
2	180139219	180661233	-1.93636e-06	-0.359965	6.49085e-06	4.45809e-06	6.96943e-10	0.941529	322
2	180662102	181627195	1.08372e-05	1.09719	1.68655e-05	5.78454e-06	7.28655e-10	0.688072	412
2	181628139	182840114	3.91684e-06	NA	0.000100265	-2.21458e-05	6.05659e-10	0.873546	360
2	182845657	184442530	7.10851e-05	1.31886	0.000117804	2.46604e-05	1.01319e-09	0.0255342	599
2	184443166	185277576	-9.27333e-07	NA	3.30377e-05	-1.24156e-05	4.04998e-10	0.963247	254
2	185279087	186731282	-1.29756e-05	NA	0.000156034	-4.60203e-06	6.86532e-10	0.620446	380
2	186731309	188540877	-1.46814e-05	-0.672468	1.28471e-05	3.71009e-05	7.27536e-10	0.586234	477
2	188542361	190794689	1.99959e-05	0.928852	1.86231e-05	2.4885e-05	8.71337e-10	0.498149	527
2	190797341	191870624	-6.58372e-06	-1.44124	1.54853e-05	1.34758e-06	5.55126e-10	0.779914	349
2	191873553	192695107	4.91446e-05	2.00064	3.72427e-05	1.62021e-05	5.82141e-10	0.0416639	282
2	192696255	195109845	6.61622e-06	0.245915	7.24256e-05	9.9944e-06	7.11334e-10	0.804081	443
2	195117932	197307918	1.27791e-05	0.392792	4.85865e-05	2.17852e-05	1.05129e-09	0.693485	618
2	197308707	198140953	9.78136e-06	0.673871	5.76216e-06	3.65644e-05	4.1451e-10	0.630921	269
2	198141746	200498970	-6.8293e-05	-0.785296	0.000155149	4.87456e-05	1.05945e-09	0.0358926	616
2	200504209	201571624	-2.88073e-05	NA	0.000109139	-3.81679e-06	7.44478e-10	0.291065	450
2	201572564	202829668	-3.78146e-06	NA	4.66194e-06	-1.751e-05	6.5367e-10	0.882418	380
2	202830132	204814896	-3.62733e-05	-0.392899	0.000130117	6.55056e-05	2.06407e-09	0.424634	524
2	204815902	206043539	-4.43565e-06	NA	0.000167892	-3.49455e-05	1.01493e-09	0.889267	515
2	206045927	207721890	-2.5515e-05	NA	0.000113306	-8.6282e-06	1.41812e-09	0.49806	726
2	207722425	208639154	4.79388e-05	0.554165	8.62429e-05	8.67707e-05	1.04972e-09	0.138974	390
2	208641174	209940909	-2.36626e-05	-0.49687	7.08851e-05	3.19952e-05	8.1541e-10	0.407299	405
2	209941332	210832981	1.76574e-05	0.957847	2.16749e-05	1.56785e-05	7.38903e-10	0.515963	267
2	210838781	212377672	-4.79429e-05	NA	0.000120399	-4.88667e-06	1.06122e-09	0.1411	603
2	212377759	212845716	9.86853e-06	NA	0.000128223	-1.44144e-05	4.7354e-10	0.650191	216
2	212845994	215005050	-2.00217e-05	NA	0.000215249	-1.31593e-05	1.40309e-09	0.592986	813
2	215006557	216448007	8.48488e-07	NA	6.73542e-05	-1.79875e-05	1.07853e-09	0.979388	603
2	216449570	217184275	-5.61062e-06	-0.205204	2.74964e-05	2.71877e-05	6.84089e-10	0.830147	340
2	217184715	218615634	-4.97624e-06	-0.0795838	7.47482e-05	5.23063e-05	1.17187e-09	0.884422	619
2	218616633	219671910	-5.01745e-06	NA	-6.24988e-06	1.45592e-05	6.8137e-10	0.847572	401
2	219675067	220774229	-1.03102e-05	NA	0.000181112	-7.85398e-06	6.94288e-10	0.695585	407
2	220775971	221445218	-1.20241e-05	-1.06508	4.91579e-05	2.59269e-06	6.26577e-10	0.630972	357
2	221445953	222985126	-2.86846e-05	NA	0.000123071	-2.76786e-06	1.21238e-09	0.410044	637
2	222985611	224002780	2.05836e-05	NA	5.05921e-05	-2.54459e-06	8.02571e-10	0.467488	431
2	224003069	225832409	4.04172e-05	0.917001	0.000245045	7.92771e-06	1.29821e-09	0.261972	733
2	225833758	227531180	-6.95355e-05	-0.813664	8.43255e-05	8.66092e-05	1.00722e-09	0.0284507	617
2	227532464	228456451	-1.65164e-05	-2.50424	9.4411e-06	4.60739e-06	6.8173e-10	0.527015	380
2	228457117	229368530	2.77906e-06	NA	0.000106699	-9.91131e-06	8.32161e-10	0.923253	432
2	229368812	230282624	1.08043e-05	NA	1.58387e-05	-1.34477e-05	7.34167e-10	0.690078	394
2	230283310	231322125	-4.39137e-05	NA	3.93918e-05	-1.19222e-05	8.85738e-10	0.140071	470
2	231322831	232790491	2.30461e-05	0.461094	5.61348e-05	4.45023e-05	1.0739e-09	0.481894	542
2	232791948	233964632	-1.06404e-05	-0.401347	4.26442e-05	1.64822e-05	8.59703e-10	0.716682	468
2	233968153	234699046	6.84224e-06	NA	-8.71664e-06	-6.65456e-06	5.76097e-10	0.775591	368
2	234699366	235626316	1.9733e-05	0.827234	2.68932e-05	2.11587e-05	1.33138e-09	0.58864	626
2	235627087	236619385	2.82536e-06	NA	3.97524e-05	-4.59378e-05	1.18008e-09	0.93445	514
2	236619713	238209382	2.1122e-05	NA	3.84928e-05	-2.07134e-05	1.1376e-09	0.531159	607
2	238209871	239122917	4.50492e-07	NA	-1.05949e-05	-1.00866e-05	9.0231e-10	0.988034	443
2	239123082	239801883	2.74484e-06	NA	5.34485e-06	-7.94719e-06	5.26888e-10	0.904816	288
2	239832097	240325991	-2.64838e-06	-0.115682	8.91734e-06	5.87752e-05	5.53395e-10	0.910363	242
2	240327154	240961852	-8.73833e-06	NA	6.5294e-05	-4.4124e-05	7.54222e-10	0.750345	335
2	240962194	241907076	2.02811e-05	NA	2.17491e-05	-1.7268e-05	9.54944e-10	0.511632	459
2	241909927	243185680	-1.38042e-05	NA	-5.92682e-07	3.68814e-05	5.90006e-10	0.569827	341
3	60197	1128944	1.48372e-05	NA	3.81203e-05	-3.02697e-05	1.04346e-09	0.646004	485
3	1129028	1527748	1.44062e-06	NA	3.48481e-05	-1.45477e-05	7.8775e-10	0.959064	338
3	1528147	2423237	-1.65963e-05	NA	8.76885e-05	-4.86641e-06	1.20972e-09	0.633243	595
3	2423999	2769230	5.61371e-06	NA	4.30254e-05	-8.57737e-06	5.7675e-10	0.815177	240
3	2769392	3364279	3.07574e-05	1.57146	8.38917e-05	4.56641e-06	1.22936e-09	0.380365	476
3	3364442	4430024	7.55389e-07	NA	0.000163188	-4.3732e-08	1.22982e-09	0.982815	629
3	4430848	5564422	-3.87164e-06	NA	-3.78166e-07	0.000126135	1.51283e-09	0.920709	649
3	5565384	6421659	-2.85841e-06	-0.0905734	7.85556e-05	1.26786e-05	1.08283e-09	0.930779	513
3	6422814	7509288	1.54649e-05	0.501253	4.61955e-05	2.06054e-05	1.1062e-09	0.641948	569
3	7509715	7991133	-2.23456e-05	NA	0.000108711	-3.66704e-06	6.95803e-10	0.396923	369
3	7991981	9194649	-2.97066e-05	NA	-7.31785e-06	7.22146e-05	1.62558e-09	0.461245	777
3	9195331	10526438	8.11193e-06	NA	0.000221454	-2.5348e-05	1.2918e-09	0.821437	648
3	10526803	11220278	-2.27412e-06	-0.186377	6.57932e-05	2.26287e-06	9.22978e-10	0.940331	385
3	11221721	12858028	7.40043e-05	0.551075	0.000121888	0.000147955	1.42505e-09	0.0499509	671
3	12859004	13523338	1.65248e-05	0.455277	4.17873e-05	3.15266e-05	7.15582e-10	0.536746	332
3	13524741	14309204	2.09233e-06	0.0652948	2.75755e-05	3.72374e-05	7.83167e-10	0.940401	366
3	14309548	14816364	-1.59629e-05	NA	1.63312e-05	-2.65385e-05	7.44379e-10	0.558495	327
3	14816745	16661587	1.40914e-05	0.353755	5.0386e-05	3.14916e-05	1.85593e-09	0.743596	813
3	16662488	18454062	2.12263e-05	0.561664	0.000291217	4.9043e-06	9.66624e-10	0.494781	545
3	18457304	18886128	6.32983e-06	NA	1.55706e-05	-7.43554e-06	2.93465e-10	0.711756	166
3	18886158	20752492	-4.16335e-05	-0.722116	0.00012658	2.62607e-05	1.26221e-09	0.241252	602
3	20753368	21522703	1.86151e-05	NA	4.7232e-05	-7.56387e-06	7.19289e-10	0.487627	361
3	21523116	22102707	-1.57252e-05	-0.816048	4.23986e-05	8.7581e-06	9.38002e-10	0.60764	448
3	22103146	23122359	-2.5558e-05	NA	3.86789e-05	-2.12464e-05	8.82102e-10	0.389495	463
3	23123318	23802647	8.91853e-06	0.393189	2.6723e-05	1.9253e-05	5.39742e-10	0.701064	259
3	23803541	25459497	-0.000108401	-0.453656	0.000448575	0.000127287	2.86151e-09	0.0427179	884
3	25460109	26392563	-3.81022e-05	NA	8.84121e-05	-1.40771e-06	5.48442e-10	0.103739	316
3	26393305	27606695	-4.88568e-05	-0.550718	9.09431e-05	8.65409e-05	7.96425e-10	0.0834122	466
3	27609447	29409547	-1.58261e-05	-0.296597	0.000145161	1.96139e-05	1.63082e-09	0.695135	792
3	29409589	30716602	1.93356e-05	0.452851	7.02124e-05	2.59652e-05	1.28899e-09	0.590191	617
3	30717661	31720982	-3.5748e-05	-1.45279	2.37366e-05	2.55082e-05	7.33613e-10	0.186891	436
3	31721774	33011510	-1.95545e-05	NA	-4.13186e-06	-8.68945e-07	1.20962e-09	0.573951	528
3	33012981	33986974	-8.33829e-06	NA	1.50378e-07	-1.33319e-05	5.88166e-10	0.730984	341
3	33988115	35241960	2.94944e-05	0.592619	0.000116261	2.13056e-05	8.09273e-10	0.299833	453
3	35243764	36481385	2.70332e-05	0.512517	0.000200531	1.38739e-05	1.01149e-09	0.395329	481
3	36484375	38078255	-1.29985e-05	NA	-2.5433e-06	4.32652e-05	1.12042e-09	0.697771	627
3	38080101	38723967	6.44485e-06	NA	-1.34535e-05	5.11698e-06	4.75675e-10	0.767612	263
3	38724849	40649760	1.84574e-06	0.110724	1.43613e-05	1.93492e-05	1.18064e-09	0.957161	700
3	40660283	42184173	6.67328e-06	NA	0.000102339	-5.87082e-06	7.24637e-10	0.804211	433
3	42184361	45162316	3.98733e-06	0.214887	0.000131772	2.61289e-06	1.8128e-09	0.925387	1052
3	45165430	46657162	2.09641e-05	0.827162	4.53828e-05	1.4154e-05	1.19441e-09	0.544119	655
3	46657428	48525955	-1.96758e-05	-1.1272	6.09135e-05	5.00208e-06	1.20134e-09	0.570256	412
3	48531227	52214640	-6.64517e-05	-0.594253	0.000340378	3.67373e-05	2.2821e-09	0.164215	852
3	52215002	54078568	-4.22011e-05	-0.767106	0.000188831	1.60275e-05	2.1235e-09	0.359775	702
3	54080241	55731145	3.32496e-05	0.768447	9.04366e-05	2.07015e-05	1.91242e-09	0.447065	914
3	55733390	58063819	5.24115e-05	0.678095	5.72034e-05	0.000104436	1.45623e-09	0.169613	873
3	58067795	58700675	8.39514e-06	3.08927	4.2756e-07	1.72722e-05	5.24096e-10	0.713835	307
3	58700802	60347135	1.99129e-05	1.03415	3.03329e-05	1.22232e-05	1.9682e-09	0.653541	933
3	60347701	61277928	-0.000119934	-1.17097	0.000228638	4.58825e-05	1.34329e-09	0.00106662	615
3	61279726	62881664	-7.16756e-05	-0.998357	0.000126753	4.06642e-05	1.92889e-09	0.102681	852
3	62882619	63504979	-1.49352e-05	NA	3.2113e-05	-1.66364e-05	5.93039e-10	0.53968	308
3	63505191	64473972	1.08464e-06	NA	4.94595e-05	-4.86317e-05	9.85762e-10	0.972442	482
3	64475164	65337581	6.14937e-05	2.31114	0.000117735	6.01314e-06	1.14001e-09	0.0685644	548
3	65340365	66169323	-2.15195e-05	NA	0.000125385	-6.32888e-06	8.15236e-10	0.451037	367
3	66170253	67294968	2.98105e-05	0.628182	0.000110589	2.03636e-05	8.03967e-10	0.293095	418
3	67299401	69197507	-2.27389e-05	-0.402551	7.05209e-05	4.5246e-05	1.36954e-09	0.538922	755
3	69205190	70288126	3.03867e-06	0.0589209	0.000115391	2.30494e-05	1.05796e-09	0.925568	414
3	70289919	71418327	6.70931e-05	0.644484	0.00023366	4.63817e-05	1.6722e-09	0.100856	407
3	71421152	73238935	5.33645e-05	NA	0.000223948	-4.40149e-06	1.80343e-09	0.208892	813
3	73239448	75376291	-2.29325e-05	-0.241406	0.000205425	4.39295e-05	1.76732e-09	0.58541	877
3	75377075	76854466	-2.02968e-05	NA	7.77973e-06	-1.41734e-06	6.00684e-10	0.407589	344
3	76855676	77507524	4.80049e-05	0.987203	0.000169336	1.3964e-05	5.97683e-10	0.0495777	287
3	77508835	79022673	2.35608e-05	NA	9.06999e-05	-1.72161e-05	8.99512e-10	0.432118	489
3	79024541	81187867	-1.59964e-06	-0.092946	2.43744e-05	1.2152e-05	8.35029e-10	0.955854	523
3	81190039	82446513	1.38339e-05	2.12599	3.98696e-05	1.062e-06	5.40135e-10	0.551681	355
3	82446746	83946780	-1.96803e-05	-0.490038	0.000148722	1.0845e-05	1.35003e-09	0.592218	381
3	83947451	85090935	2.76151e-05	1.21098	0.000175509	2.96292e-06	1.17381e-09	0.420229	310
3	85093629	86734415	0.0001185	0.80374	0.000805016	2.70025e-05	1.60823e-09	0.00312749	434
3	86736368	87407921	1.51804e-05	NA	5.49428e-05	-4.06231e-06	3.1443e-10	0.391945	210
3	87408634	88725583	6.97612e-05	NA	0.000447006	-1.49011e-05	6.07054e-10	0.00463457	376
3	88725754	94202010	-5.99864e-06	NA	0.00013124	-2.03462e-06	7.38838e-10	0.825335	444
3	94202771	96056259	-5.40792e-06	NA	5.93102e-05	-1.33565e-05	7.1588e-10	0.839823	469
3	96679063	98299365	-2.7179e-06	NA	3.67358e-05	-1.42925e-07	7.64921e-10	0.921717	463
3	98300731	100591006	3.7468e-06	NA	1.91998e-05	-2.09579e-05	1.21271e-09	0.914319	758
3	100591848	101808006	2.07364e-06	NA	-9.9945e-06	4.85512e-05	7.61331e-10	0.940093	471
3	101808379	103025517	-3.47801e-06	-0.402025	1.71998e-05	4.35141e-06	5.44793e-10	0.881546	323
3	103025715	103698105	3.69531e-06	NA	2.09997e-05	-9.54669e-06	3.54815e-10	0.844471	210
3	103700909	104579408	-5.97981e-05	-1.74331	0.000101852	1.1552e-05	6.49995e-10	0.0190024	323
3	104580063	104878270	1.075e-05	2.26986	1.39884e-05	1.60343e-06	2.70031e-10	0.512992	154
3	104879008	106330349	-3.63978e-05	NA	0.000112042	-9.38131e-06	9.66139e-10	0.241601	517
3	106332831	107729547	1.46453e-05	0.357674	0.00010264	1.63344e-05	9.5675e-10	0.635873	479
3	107730020	108635884	-6.3787e-05	-0.854779	0.00036896	1.50931e-05	1.08121e-09	0.0523929	339
3	108636466	109961316	1.22586e-05	0.569842	1.4341e-05	3.22698e-05	6.61702e-10	0.633681	401
3	109962369	111416310	-1.94681e-05	NA	-6.46768e-07	5.17036e-05	6.66725e-10	0.450872	404
3	111416451	112182995	-5.28755e-06	-1.25436	3.87971e-06	4.58001e-06	7.3771e-10	0.845647	421
3	112183360	113323793	1.87511e-05	NA	6.78676e-05	-8.6476e-06	8.03222e-10	0.508214	430
3	113324119	115280312	1.47406e-05	1.64008	7.30535e-05	1.10575e-06	1.18985e-09	0.669136	580
3	115282058	116450487	-3.76644e-05	-0.539184	0.000117049	4.16891e-05	9.49773e-10	0.221655	507
3	116452274	117998840	-8.86049e-05	-1.15432	0.00036825	1.59999e-05	2.31411e-09	0.0654901	676
3	120521733	121335461	5.12809e-06	NA	1.42188e-06	-4.43722e-06	4.14095e-10	0.801039	214
3	118000136	120520317	-5.82683e-05	NA	0.000201179	-2.2679e-05	1.75247e-09	0.163954	1010
3	121336367	122692039	-2.38002e-05	-1.58223	6.36867e-06	3.55281e-05	1.00645e-09	0.453126	593
3	122693533	123196819	-3.71874e-06	-0.179054	3.62953e-06	0.000118844	3.98913e-10	0.852295	219
3	123200440	124677278	1.60965e-05	NA	2.31838e-05	-1.44768e-05	1.0666e-09	0.622106	597
3	124678230	125875831	4.77709e-06	NA	1.51751e-05	-2.99251e-05	8.34788e-10	0.868677	441
3	125876862	126213162	-1.00257e-05	NA	1.81131e-05	-1.79459e-06	3.67917e-10	0.601194	202
3	126213467	127471230	-9.10333e-06	-1.84993	2.00418e-05	1.20824e-06	9.8115e-10	0.771338	534
3	127471641	130243259	6.63836e-05	0.995953	8.12378e-05	5.46873e-05	1.36241e-09	0.0720996	810
3	130244120	131373405	-1.91174e-05	NA	2.6281e-05	-1.71293e-05	5.23566e-10	0.40344	333
3	131373740	132115911	3.22703e-05	0.505804	0.000207001	1.96638e-05	1.08679e-09	0.327639	443
3	132117285	133128449	-4.25848e-06	NA	5.50135e-05	-1.25388e-05	6.85895e-10	0.870832	406
3	133129272	134383242	8.16437e-06	0.38005	1.87186e-05	2.46543e-05	1.09465e-09	0.80509	551
3	134385789	137369181	7.2871e-05	0.776326	0.000244775	3.5996e-05	1.86682e-09	0.091687	1100
3	137370076	138662229	-1.32654e-05	-0.386825	4.37341e-05	2.68902e-05	6.30703e-10	0.597352	383
3	138665796	140275652	1.26274e-05	NA	9.36675e-05	-2.3199e-05	1.44892e-09	0.740089	774
3	140276484	142863564	-9.13987e-05	-1.35509	0.000118642	3.83448e-05	1.58339e-09	0.0216234	911
3	142864473	143494546	-1.71802e-05	-0.623505	4.59313e-05	1.65299e-05	8.87526e-10	0.564153	386
3	143495679	145663879	-1.67224e-05	NA	3.59018e-05	-4.5421e-06	1.24152e-09	0.635076	730
3	145664135	146722271	-1.19149e-05	NA	4.33947e-05	-1.03947e-05	7.23767e-10	0.657849	398
3	146722383	148316359	-7.39754e-06	NA	0.000241536	-2.68301e-05	9.08129e-10	0.806086	474
3	148316766	149988630	5.91807e-06	NA	7.94647e-05	-2.74042e-06	1.47365e-09	0.877481	748
3	149994553	151178708	2.03584e-06	0.06251	4.58336e-05	2.31421e-05	9.19854e-10	0.946482	481
3	151178836	151904190	-2.31177e-05	-1.19455	1.62869e-05	2.29955e-05	5.32824e-10	0.316583	287
3	151905386	153054901	-2.65377e-05	-1.73369	7.65198e-05	3.06204e-06	6.98778e-10	0.315423	367
3	153056839	154181836	-1.56968e-05	-0.969213	5.83131e-06	4.498e-05	7.97746e-10	0.578382	465
3	154183562	156005200	-4.91876e-05	-1.36569	7.15186e-05	1.81379e-05	9.37627e-10	0.108197	506
3	156005905	157311596	4.47949e-06	0.0685981	4.14255e-05	0.000102935	1.27618e-09	0.900213	529
3	157312028	159272972	4.27785e-05	1.14993	0.000172185	8.03736e-06	1.18859e-09	0.214672	712
3	159274785	161523859	-1.24582e-05	-0.636821	4.14306e-05	9.23749e-06	1.15945e-09	0.714461	699
3	161524489	162065286	2.3119e-06	NA	2.35055e-05	-8.66521e-06	5.06286e-10	0.918163	250
3	162067622	163250087	-7.42266e-07	NA	2.97628e-05	-4.25744e-06	6.00836e-10	0.975842	376
3	163251056	164816939	-2.56247e-07	NA	9.48836e-08	-1.58584e-05	7.44893e-10	0.992509	492
3	164820183	167116849	1.06394e-05	1.58395	0.000121446	3.71508e-07	1.0502e-09	0.742679	615
3	167117143	167912878	-5.09821e-06	NA	2.55032e-05	-7.67625e-06	4.91899e-10	0.818194	293
3	167913564	170158128	4.12323e-05	0.287182	0.000107838	0.000191158	1.30013e-09	0.252822	711
3	170159134	171311936	-2.61574e-05	NA	-1.20679e-05	8.75722e-06	9.5505e-10	0.397323	485
3	171312880	172965694	-7.55694e-06	-0.117855	3.89867e-05	0.000105458	1.35576e-09	0.837387	657
3	172966405	174274308	-3.15448e-05	NA	0.000195723	-3.92797e-06	9.61303e-10	0.308956	524
3	174275336	175049294	-3.99263e-05	-1.49738	7.4834e-05	9.50072e-06	7.24364e-10	0.137947	365
3	175050262	176268375	-2.36784e-05	-0.335499	0.000103782	4.79955e-05	8.6491e-10	0.420744	461
3	176269091	177530606	1.15549e-06	0.0291115	9.82713e-05	1.60316e-05	1.00361e-09	0.970904	501
3	177531847	179359242	1.91055e-06	NA	0.000102564	-1.50536e-05	1.14556e-09	0.954985	626
3	179366819	181426554	8.29138e-06	NA	8.49016e-05	-2.86888e-05	9.37004e-10	0.786493	524
3	181431571	182975975	-3.17199e-05	-0.616077	0.000183248	1.44662e-05	9.36724e-10	0.300017	456
3	182976382	183762614	-5.57552e-06	NA	-8.12826e-07	8.54803e-06	6.06113e-10	0.820837	363
3	183762644	185262137	-1.15707e-06	-0.0643718	2.6178e-05	1.23422e-05	1.22965e-09	0.973677	589
3	185263467	186780913	-0.00025954	-0.930686	0.000219569	0.000354185	1.77571e-09	7.31568e-10	681
3	186782999	187220633	-5.89972e-06	NA	1.06714e-05	-3.33311e-06	4.59834e-10	0.78322	226
3	187220777	188201380	2.14308e-05	0.921279	3.60587e-05	1.50066e-05	1.10108e-09	0.51838	504
3	188202550	189531496	7.10107e-06	NA	-1.93332e-05	-1.52776e-05	1.29258e-09	0.843426	582
3	189531911	190303805	1.26948e-05	NA	8.25138e-06	-1.86357e-05	8.34701e-10	0.660372	413
3	190304172	190992002	2.1369e-05	3.1839	3.41469e-06	1.31915e-05	5.30275e-10	0.353424	285
3	190993386	191840443	8.56763e-06	NA	-1.22981e-06	7.96268e-07	6.67283e-10	0.740139	361
3	191840983	192753870	1.38201e-05	0.362926	7.70258e-05	1.88257e-05	7.13773e-10	0.604955	379
3	192754177	193885973	2.19469e-06	NA	1.86305e-05	-2.01179e-05	1.0728e-09	0.946577	514
3	193886289	194464791	7.53542e-06	NA	2.55848e-05	-4.36248e-06	6.58053e-10	0.768949	285
3	194465233	194756339	-1.8335e-06	NA	1.78446e-05	-1.67577e-05	3.79425e-10	0.925008	146
3	194756597	195854787	7.11835e-06	0.816343	1.26036e-05	6.03276e-06	6.33963e-10	0.777396	326
3	195855401	196414159	9.00183e-06	NA	1.05031e-05	-1.28823e-05	4.68351e-10	0.677444	207
3	196415355	197962382	-1.85671e-06	NA	3.4397e-05	-2.83091e-05	9.52371e-10	0.952025	528
4	10642	685993	-2.12718e-05	NA	5.17767e-05	-7.35305e-06	2.19614e-10	0.151172	149
4	686563	1422863	2.40848e-05	NA	4.13429e-05	-1.09342e-06	4.49491e-10	0.255953	300
4	1478711	3612028	4.98348e-05	1.19885	0.000123215	1.40241e-05	9.2557e-10	0.10141	638
4	3613164	4263579	-1.5846e-05	-2.5999	4.11213e-05	9.03357e-07	3.81969e-10	0.417488	148
4	4264705	5044744	-2.20437e-05	-1.38289	1.35066e-05	1.88126e-05	7.6315e-10	0.424895	439
4	5047695	5971152	-3.64931e-05	NA	5.02661e-05	-5.22947e-06	1.11662e-09	0.274795	586
4	5971634	7135912	-6.87048e-06	-0.192249	4.75932e-05	2.6835e-05	1.29753e-09	0.848734	599
4	7136158	8054472	3.42965e-05	NA	7.36981e-05	-3.11236e-05	1.46517e-09	0.370256	688
4	8055323	9408136	-2.30418e-05	-1.56718	1.17762e-05	1.83565e-05	7.22399e-10	0.391285	370
4	9408158	10696229	-3.21075e-06	NA	-1.59035e-06	-1.47574e-05	7.66465e-10	0.907673	610
4	10696913	12198579	-2.10552e-06	-0.276541	7.59428e-05	7.63334e-07	1.0872e-09	0.949085	732
4	12201002	13002341	3.24216e-05	0.452133	9.4697e-05	5.43002e-05	7.03619e-10	0.221607	347
4	13002905	14394452	-6.42179e-06	-1.60747	2.37694e-05	6.71438e-07	1.04052e-09	0.842199	626
4	14394902	15849986	-3.36978e-07	-0.010179	5.18911e-05	2.11203e-05	8.91394e-10	0.990995	604
4	15850685	16520118	1.65815e-06	NA	-1.50261e-05	-2.02031e-06	6.14172e-10	0.946655	379
4	16521003	18752293	-6.97951e-05	-0.670336	0.000277149	3.91157e-05	1.24826e-09	0.0482143	859
4	18752722	20084049	-7.15742e-06	-0.694147	0.000203888	5.21457e-07	6.41403e-10	0.777474	439
4	20084563	21292213	-4.32312e-05	-0.755458	0.000113222	2.89228e-05	1.06162e-09	0.184568	546
4	21292651	22393873	-1.58471e-07	NA	4.18421e-05	-1.88471e-05	6.36669e-10	0.994989	439
4	22395570	23563570	-3.83415e-05	-5.54452	3.98102e-05	1.20121e-06	5.57392e-10	0.104373	369
4	23563931	24992827	3.09802e-05	1.35536	6.78926e-05	7.69548e-06	1.33762e-09	0.396957	684
4	24993167	26468997	-2.89997e-05	NA	2.86255e-05	-1.47745e-06	1.16129e-09	0.394777	674
4	26473220	27903383	-2.71274e-05	NA	0.000148128	-2.00209e-05	7.9895e-10	0.337192	504
4	27904556	28871862	-2.03786e-05	NA	0.000197909	-1.05948e-05	6.46197e-10	0.422748	387
4	28872833	30453156	-3.10506e-05	-0.711696	6.26459e-05	3.03849e-05	8.81099e-10	0.295533	506
4	30453619	31739254	5.58129e-06	NA	0.000154941	-1.38745e-05	1.16458e-09	0.870086	479
4	31740009	32592949	5.91076e-06	0.156273	6.04311e-05	2.36732e-05	4.63201e-10	0.783595	294
4	32593453	33640100	8.73918e-06	0.349591	4.02606e-05	1.55218e-05	3.6233e-10	0.646154	204
4	33640864	35150284	-8.9997e-06	NA	7.87471e-06	-1.40071e-05	4.30487e-10	0.664464	381
4	35151237	36301997	-5.73609e-06	NA	3.61157e-05	-9.36602e-06	6.12751e-10	0.816751	432
4	36304377	37534798	-7.33149e-06	NA	-1.35716e-05	-1.19128e-05	9.0915e-10	0.807889	577
4	37536119	37886455	-7.49812e-06	-0.501787	1.77924e-05	1.25496e-05	4.52851e-10	0.724576	212
4	37887735	38974458	-5.51376e-05	-0.747205	0.00010709	5.0847e-05	1.37795e-09	0.137449	600
4	38976533	40199852	2.37611e-07	NA	2.82809e-05	-1.31543e-05	5.83923e-10	0.992154	438
4	40200304	40869208	-1.44804e-05	NA	1.96636e-05	-5.05816e-06	6.4917e-10	0.569811	304
4	40870402	42662283	5.2624e-07	0.00821471	3.89024e-05	0.000105489	1.11421e-09	0.987422	721
4	42662718	43962569	7.09477e-06	0.22604	5.14325e-05	1.91544e-05	6.18224e-10	0.775382	449
4	43963518	45187835	-8.24898e-06	-2.48002	7.79773e-07	1.4188e-05	5.48245e-10	0.724613	414
4	45188855	47543891	-5.65424e-05	-0.849455	0.000135828	3.26195e-05	9.02549e-10	0.0598248	618
4	47544012	48226267	-1.14019e-05	NA	2.52847e-05	-6.51621e-06	3.51707e-10	0.543202	275
4	48227642	53412129	9.34072e-06	0.404892	2.32961e-05	2.28453e-05	4.37442e-10	0.655163	407
4	53413674	55202613	6.33437e-05	0.732235	6.43622e-05	0.000116272	1.41506e-09	0.0922008	627
4	55202697	57418400	1.61493e-05	0.287381	5.9939e-05	5.26847e-05	1.3583e-09	0.661253	880
4	57420107	58696072	6.52938e-06	0.278349	1.5533e-05	3.54251e-05	1.04744e-09	0.840114	628
4	58697912	59358251	4.43905e-06	0.717781	4.71e-05	8.12036e-07	3.75859e-10	0.818893	233
4	59358729	60145179	-1.17055e-05	-0.507903	3.71054e-05	1.43147e-05	3.61946e-10	0.538374	250
4	60145181	61371992	-4.41584e-05	-0.590639	0.000168456	3.31814e-05	6.33732e-10	0.0794091	374
4	61372415	61872517	-6.64761e-06	NA	9.44952e-06	-1.01615e-05	2.27544e-10	0.659438	166
4	61872656	64117718	4.25031e-05	NA	0.000164356	-3.43767e-05	9.61558e-10	0.170478	643
4	64118963	65300308	-3.43707e-06	NA	-6.77142e-06	-1.19068e-05	2.93478e-10	0.840986	243
4	65562213	66598615	-2.10965e-05	NA	-7.10241e-07	2.8548e-05	5.07409e-10	0.34899	366
4	66599449	68058793	2.81087e-05	NA	0.000161459	-1.79474e-05	6.71308e-10	0.277976	478
4	68059850	68455531	-5.09e-06	NA	-7.17641e-07	-4.69302e-06	2.19207e-10	0.731006	159
4	68456074	69954151	-2.21014e-06	NA	-1.40125e-07	9.62467e-06	3.19308e-10	0.901565	268
4	69954297	70517143	1.2477e-05	0.450369	2.25434e-05	3.40456e-05	3.17858e-10	0.484033	269
4	70517792	71516586	1.71377e-05	NA	-3.54419e-06	0.000336833	7.2146e-10	0.523449	417
4	72416258	75196731	9.48591e-06	NA	-8.77609e-07	-2.36342e-05	8.9685e-10	0.751432	710
4	75555658	76283179	9.8715e-06	NA	-1.14003e-05	-2.19425e-05	4.5369e-10	0.643041	291
4	76284248	77128724	-1.1324e-06	NA	1.49756e-05	-1.52491e-05	4.32946e-10	0.956598	362
4	77129568	78333381	-2.35133e-05	NA	7.97054e-05	-4.31566e-06	8.86969e-10	0.429812	605
4	78333798	79469226	-1.56208e-05	NA	5.50462e-05	-2.42141e-05	6.79489e-10	0.549002	502
4	79470550	80994124	4.65216e-06	NA	3.19492e-05	-1.76718e-05	6.3561e-10	0.8536	436
4	80995881	81978151	1.90026e-06	NA	-7.55296e-06	-9.14335e-06	3.52203e-10	0.919348	261
4	81979993	83012967	1.50419e-07	0.0138455	4.54711e-05	2.59572e-06	5.4039e-10	0.994837	402
4	83017789	83994716	-3.91316e-06	-0.170649	3.83846e-05	1.36991e-05	6.3721e-10	0.876806	383
4	83998014	85080933	-2.42268e-06	NA	-2.18856e-06	6.81173e-05	6.37919e-10	0.923583	429
4	85081980	87980070	1.3284e-05	NA	9.85482e-06	-1.90001e-05	1.14503e-09	0.694635	900
4	87980748	89236855	-4.60662e-07	NA	-2.94033e-06	-1.24971e-05	8.88087e-10	0.987667	566
4	89238369	90126190	-6.67996e-06	-0.121735	0.000104254	2.88817e-05	6.54018e-10	0.793936	323
4	90126331	91453993	-1.79922e-05	NA	3.96473e-05	-3.0086e-05	6.57503e-10	0.482883	447
4	91456722	94229509	-4.87895e-06	NA	0.000163845	-6.07242e-06	1.38751e-09	0.89579	750
4	94230511	95596188	-1.33396e-05	-0.163509	5.50186e-05	0.000120975	7.47853e-10	0.625697	494
4	95596744	96181408	1.76552e-05	1.87911	9.6796e-06	9.11974e-06	3.47808e-10	0.343802	236
4	96182669	96464931	-1.39958e-06	NA	-4.32511e-06	4.15415e-06	3.68206e-10	0.941856	212
4	96466095	97911191	-2.0249e-05	NA	0.00011429	-8.81765e-06	7.07101e-10	0.446367	510
4	97911459	99422081	-8.02834e-06	NA	9.11836e-05	-1.03277e-05	7.13232e-10	0.763708	369
4	99423280	100322786	-1.95516e-05	-0.317423	2.82843e-05	0.000134135	7.39005e-10	0.472009	396
4	100323029	101897750	-5.80693e-06	-0.0796372	6.06374e-05	8.7684e-05	8.60061e-10	0.843039	598
4	101898276	103387944	-9.1522e-06	NA	6.81247e-05	-3.37352e-05	7.36683e-10	0.735968	550
4	103388441	104802530	-0.000119941	-1.13998	0.000100198	0.000110479	6.03875e-10	1.05637e-06	433
4	104803329	106479425	9.62048e-06	0.230844	0.000104684	1.65912e-05	8.91623e-10	0.747312	507
4	106482185	108468632	1.2336e-05	0.688711	1.90404e-05	1.68501e-05	7.69104e-10	0.65645	627
4	108469756	109979131	-1.57664e-05	NA	-7.14971e-06	-2.51344e-05	7.70533e-10	0.570045	574
4	109980374	112204254	3.77845e-05	0.458236	9.81727e-05	6.92563e-05	1.30508e-09	0.295602	780
4	112204259	114902479	6.53223e-05	NA	0.000143499	-3.46455e-05	1.47776e-09	0.0892703	1025
4	114904730	117275534	-1.61809e-05	NA	8.86514e-05	-9.40829e-06	8.20954e-10	0.572256	675
4	117275542	118219755	7.26454e-07	NA	8.66976e-06	-1.66263e-06	4.25403e-10	0.971903	308
4	118220292	119945314	-3.97297e-05	-1.05771	0.000123053	1.14658e-05	8.72073e-10	0.178509	632
4	119946706	121391843	-1.58484e-05	NA	-2.12404e-07	2.58856e-05	6.8037e-10	0.543458	518
4	121393020	121973864	9.15388e-06	NA	4.82231e-06	-1.61777e-05	3.69867e-10	0.634094	244
4	121976226	123561869	-5.34007e-06	-0.168814	4.36417e-05	2.29285e-05	7.8385e-10	0.848733	550
4	123563078	125863762	-2.11201e-06	-0.0516175	4.73781e-05	3.53361e-05	1.11828e-09	0.949642	771
4	125863974	127236805	1.50563e-05	1.4729	4.8402e-06	2.15886e-05	7.94935e-10	0.593333	494
4	127237363	129514427	-6.22551e-06	NA	-8.04784e-08	-7.95188e-06	8.17034e-10	0.827586	623
4	129514448	130364383	4.04976e-05	NA	6.57571e-05	-3.626e-07	5.46392e-10	0.0831817	286
4	130364741	130949530	7.39546e-06	NA	8.81623e-05	-8.01965e-06	2.48e-10	0.638632	190
4	130950008	131948861	1.6614e-07	NA	0.000109993	-2.5963e-05	5.62883e-10	0.994413	378
4	131951466	133741365	-1.78637e-05	-0.662632	4.95546e-05	1.4666e-05	8.18917e-10	0.532471	441
4	133741753	135744132	2.05083e-05	NA	2.03595e-05	-6.66962e-06	6.77177e-10	0.43064	529
4	135749591	137247266	1.65085e-05	0.281473	0.000100221	3.43229e-05	5.9844e-10	0.499781	390
4	137247703	137987679	-2.38539e-05	NA	0.000188513	-1.5036e-05	5.62807e-10	0.314659	299
4	137988838	139114529	-3.62295e-06	-0.142515	4.39845e-05	1.46928e-05	6.00872e-10	0.882501	402
4	139115093	139552965	-1.52009e-06	NA	-2.61536e-06	1.04773e-05	3.93715e-10	0.938935	238
4	139553359	140546206	3.41976e-05	1.59336	5.62917e-05	8.18316e-06	5.7137e-10	0.152527	342
4	140548713	141751418	-3.13697e-05	NA	0.000367426	-8.55057e-06	1.14635e-09	0.354179	487
4	141752960	142807957	-2.19304e-05	-2.80764	2.13837e-05	2.85318e-06	6.14021e-10	0.376143	388
4	142808503	145021868	-8.5203e-06	NA	0.000117693	-2.38648e-05	7.32475e-10	0.7529	626
4	145024452	148047972	-1.39892e-05	NA	0.000130497	-1.98124e-05	1.18597e-09	0.684585	850
4	148053679	150632409	-5.19564e-05	-0.60333	0.00010879	6.81677e-05	1.06296e-09	0.111024	780
4	150634191	153226998	-8.53298e-06	NA	6.16301e-05	-1.74381e-06	1.05316e-09	0.792598	836
4	153233476	154947363	4.47912e-05	3.1529	0.000235006	8.58786e-07	9.26782e-10	0.141208	614
4	154949091	156604003	-1.13058e-05	-0.191756	7.2925e-05	4.7668e-05	9.94303e-10	0.719937	630
4	156604173	158112985	-1.44999e-05	NA	-4.57992e-06	-3.63021e-05	9.09529e-10	0.630665	581
4	158114105	160356254	-2.51828e-05	NA	0.000108288	-2.24856e-05	8.48403e-10	0.387272	642
4	160357877	160822830	-1.45771e-05	NA	4.19142e-05	-1.20424e-06	1.85387e-10	0.284346	147
4	161056173	161796696	-1.72283e-05	NA	4.6504e-05	-8.7261e-06	4.75389e-10	0.429431	321
4	162151565	162629423	4.20733e-07	NA	-1.42856e-05	-2.41987e-05	3.59461e-10	0.982295	186
4	162629512	163181531	5.37473e-06	NA	-8.72925e-06	-9.19945e-08	3.08969e-10	0.759778	215
4	163183341	163726178	-1.60052e-06	-1.34303	3.87644e-06	3.66368e-07	3.02633e-10	0.926696	187
4	163728264	164910818	-9.73162e-06	-0.207265	0.000118199	1.8651e-05	9.44415e-10	0.751496	398
4	164913270	165817608	2.43998e-06	NA	3.40537e-05	-2.39865e-05	5.64529e-10	0.918206	366
4	165820093	166609852	2.40956e-05	0.964448	1.84057e-05	3.39131e-05	5.4215e-10	0.300738	325
4	166611193	167643023	-1.15855e-05	NA	2.45352e-05	-5.34675e-06	4.76609e-10	0.595639	295
4	167643601	169568082	-6.36795e-06	-0.19657	4.09633e-05	2.56196e-05	1.16324e-09	0.851889	731
4	169569516	170676328	1.11167e-05	3.20157	5.14046e-06	2.34545e-06	5.90488e-10	0.647327	421
4	170678993	172735897	-4.63786e-07	NA	4.54005e-05	-2.59562e-05	7.87906e-10	0.986817	570
4	172737462	173760563	1.47385e-05	0.758769	9.1761e-05	4.11177e-06	5.61567e-10	0.533978	310
4	173761916	174832248	1.82266e-06	NA	-1.32646e-06	1.59645e-05	5.65172e-10	0.938888	300
4	174833988	176193705	2.73025e-06	0.106982	9.5684e-05	6.80677e-06	9.70693e-10	0.930169	542
4	176199091	177290105	-1.87568e-05	-0.466866	0.000111291	1.45034e-05	8.30206e-10	0.515061	362
4	177290945	177972278	1.42057e-05	1.93076	3.23547e-06	1.67314e-05	4.21596e-10	0.489029	280
4	177974062	178758792	2.65315e-06	0.60973	4.51003e-05	4.19825e-07	6.45203e-10	0.916811	335
4	178758930	180119509	-1.02144e-05	-0.440323	5.68199e-05	9.47064e-06	7.87957e-10	0.715946	491
4	180120693	181732608	-6.12701e-05	NA	0.000129239	-2.47915e-05	1.545e-09	0.119048	833
4	181732746	182420390	-5.85317e-06	NA	6.19969e-05	-4.9684e-05	8.31969e-10	0.839193	386
4	182420863	184283167	3.51511e-05	NA	8.56355e-05	-8.01288e-06	2.01304e-09	0.433362	999
4	184283411	185477454	9.7974e-06	0.23886	3.45731e-05	4.8663e-05	1.28572e-09	0.784672	592
4	185477964	185932497	1.69264e-05	1.23671	6.05143e-06	3.09557e-05	3.73126e-10	0.380884	228
4	185934003	187113041	-3.31298e-05	-0.85877	5.99513e-05	2.48248e-05	1.15007e-09	0.328612	594
4	187114073	188687052	1.14974e-05	NA	9.88402e-06	-5.38053e-06	1.28524e-09	0.748433	714
4	188687155	189524815	-2.18466e-06	NA	4.70753e-05	-3.80019e-05	8.34619e-10	0.939721	362
4	189525752	190088167	-4.94633e-06	NA	2.57128e-05	-2.52002e-05	5.10533e-10	0.826718	268
4	190088768	191043878	1.45721e-05	NA	8.42836e-06	-1.4808e-05	3.65238e-10	0.445769	199
5	10056	1267356	2.33725e-05	1.20224	9.87979e-06	3.82545e-05	6.58799e-10	0.362504	414
5	1270983	1762678	-2.82367e-06	NA	-1.12253e-05	0.000197247	8.15862e-10	0.921252	242
5	1763566	2369337	-1.68197e-05	NA	6.72144e-05	-2.52618e-06	8.32908e-10	0.560027	385
5	2369710	2979000	-1.18428e-05	NA	9.43719e-05	-1.87473e-05	7.65028e-10	0.668527	433
5	2979710	3600334	2.02922e-05	NA	9.82796e-05	-1.20698e-06	9.21772e-10	0.503898	480
5	3601924	4222111	1.89295e-05	1.00921	1.26309e-05	2.78535e-05	5.5062e-10	0.419838	306
5	4223577	5137474	-1.80293e-05	NA	3.82817e-05	-1.99318e-05	7.65056e-10	0.514513	432
5	5137788	5718773	1.97565e-05	NA	-1.26415e-05	4.94326e-06	6.75396e-10	0.447131	373
5	5719162	6858229	2.1993e-05	NA	3.76722e-05	-8.03898e-06	1.17569e-09	0.521253	682
5	6859297	7852978	5.32267e-06	0.540461	2.99935e-05	3.23372e-06	8.07469e-10	0.851416	495
5	7853304	9084076	1.62614e-05	NA	1.17683e-05	-2.6313e-05	9.4907e-10	0.597605	626
5	9084701	10533767	-2.89912e-06	-0.146525	5.1095e-06	7.66178e-05	1.49717e-09	0.940274	855
5	10666804	11170506	-1.54757e-05	-1.39669	1.25727e-05	9.76501e-06	5.02605e-10	0.490006	323
5	11170703	13603734	3.72603e-06	0.0783265	5.26919e-05	4.29467e-05	1.07716e-09	0.909611	756
5	13603883	14987807	3.37558e-05	0.832586	0.000135085	1.21684e-05	1.42408e-09	0.371052	736
5	14988284	16034608	-1.79606e-05	-1.12599	7.39695e-06	3.43969e-05	3.65857e-10	0.347732	301
5	16035369	17161451	-8.3888e-06	NA	0.000118152	-3.15269e-06	8.64189e-10	0.775367	492
5	17162704	18048683	-5.67631e-06	NA	2.34107e-05	-3.12472e-05	5.01044e-10	0.799814	259
5	18050107	18791978	-2.48126e-05	NA	4.50187e-05	-4.80241e-06	4.19658e-10	0.225809	251
5	18792568	19486153	3.30118e-06	NA	5.51734e-05	-2.56438e-07	3.91048e-10	0.867419	258
5	19487359	20414139	-7.37707e-06	-0.339282	3.58014e-05	1.32052e-05	3.43084e-10	0.690427	283
5	20415799	21573200	-2.7155e-06	NA	-1.11177e-05	-4.99565e-06	3.55858e-10	0.88554	240
5	21574347	23150924	9.61868e-06	5.3647	3.85082e-05	8.3481e-08	7.24076e-10	0.72075	571
5	23153562	24794957	-8.11985e-05	-1.03455	0.000159025	3.87369e-05	1.05835e-09	0.0125627	517
5	24796795	26183141	-4.83436e-05	NA	0.000181051	-1.87484e-06	7.72916e-10	0.0820537	452
5	26185302	26849079	1.35456e-05	NA	0.000141501	-1.39231e-06	2.95461e-10	0.430675	203
5	26849808	28303480	3.1074e-05	NA	8.78698e-05	-2.99199e-05	5.85436e-10	0.199047	393
5	28310093	30129786	-8.56855e-06	NA	0.000166278	-2.86914e-05	8.35429e-10	0.766886	581
5	30130713	31748529	3.22606e-05	NA	0.000177541	-2.16382e-05	1.21659e-09	0.355011	716
5	31748611	33944217	-5.19329e-05	-1.81321	4.77759e-05	1.71703e-05	1.76893e-09	0.216915	984
5	33945758	35798682	1.11082e-08	0.00174355	9.29743e-06	4.36573e-06	1.09633e-09	0.999732	683
5	35799275	37888797	8.04875e-06	NA	1.09253e-05	-9.24797e-06	1.0827e-09	0.806759	709
5	37889231	39438373	4.1234e-05	NA	7.72534e-05	-5.98841e-06	1.09555e-09	0.212846	673
5	39438575	40954879	9.92736e-06	NA	1.15711e-05	-2.83081e-06	8.05523e-10	0.726504	625
5	40955561	42620153	1.73692e-06	NA	2.53749e-06	-1.91106e-05	6.94611e-10	0.947455	553
5	42623245	43859513	-1.202e-06	NA	6.32617e-05	-6.37356e-06	3.35949e-10	0.947713	306
5	43862567	45286358	-1.49188e-06	NA	7.9325e-05	-3.51237e-06	3.98009e-10	0.940389	281
5	45286977	50161698	8.12683e-06	NA	8.49043e-05	-4.42555e-06	2.89699e-10	0.633026	289
5	50162186	52133670	-9.2312e-06	NA	0.000188369	-3.19418e-05	9.20909e-10	0.760981	652
5	52134410	52661197	-1.60667e-06	-0.703913	2.69363e-05	1.93408e-07	4.28493e-10	0.938133	298
5	52662483	53513531	-1.00616e-05	-0.203566	8.86753e-05	2.75502e-05	6.89894e-10	0.701668	324
5	53515888	55412347	1.59197e-05	NA	5.02507e-05	-1.26575e-06	1.10957e-09	0.632704	788
5	55413961	55932471	1.82725e-05	NA	3.05464e-05	-2.87159e-06	6.17152e-10	0.462015	298
5	55933701	57337744	5.2022e-06	NA	4.18147e-05	-2.17302e-05	8.46344e-10	0.85808	582
5	57338357	58834736	-3.43578e-06	NA	6.617e-05	-1.63549e-05	1.19926e-09	0.920969	803
5	58834852	60880207	-1.97766e-05	NA	0.000273759	-1.92564e-05	7.42819e-10	0.468071	581
5	60883078	62531300	-3.36246e-05	NA	8.7283e-05	-7.11031e-06	8.86063e-10	0.258644	656
5	62531952	63837838	1.45969e-06	NA	1.60958e-05	-1.56251e-05	5.28001e-10	0.949349	373
5	63840208	65083148	9.48151e-06	NA	-4.89785e-06	2.15409e-05	5.95037e-10	0.697504	458
5	65083209	65909616	2.49727e-05	5.40423	5.62783e-07	3.79422e-05	5.54212e-10	0.288788	333
5	65910316	67096208	-6.1645e-05	-0.810554	9.59711e-05	6.02686e-05	7.76491e-10	0.0269509	520
5	67096780	70682458	-2.2074e-05	-0.306661	8.11635e-05	6.38386e-05	1.08933e-09	0.503618	692
5	70683839	72420748	-1.69699e-05	-1.45831	6.48903e-05	2.08678e-06	8.12149e-10	0.551528	628
5	72420784	73507955	-3.2746e-05	-1.62999	5.12174e-06	7.88004e-05	9.10634e-10	0.277859	554
5	73508509	75240469	1.929e-05	NA	1.68595e-05	-2.7216e-06	1.05883e-09	0.553304	725
5	75242395	75740199	1.93216e-06	NA	-5.93918e-06	-1.92618e-05	3.71361e-10	0.920135	232
5	75743532	77203135	4.18722e-07	0.0034328	0.000234264	6.35113e-05	1.98445e-09	0.9925	737
5	77203718	79068089	4.1271e-06	0.053563	9.89788e-05	5.99815e-05	1.04256e-09	0.898293	684
5	79068300	80480761	-6.01615e-06	NA	0.000105046	-1.72953e-05	1.21759e-09	0.863113	703
5	80481996	81712715	-0.00012188	-1.01854	0.000197484	7.25067e-05	6.56925e-10	1.98186e-06	433
5	81714078	82658571	6.02697e-06	NA	3.52572e-05	-1.04216e-05	6.0823e-10	0.806937	362
5	82660901	84397685	4.11975e-05	NA	0.0001062	-6.37026e-06	1.04954e-09	0.203494	584
5	84399219	85315500	3.93819e-06	0.441069	1.22816e-05	6.4912e-06	3.93541e-10	0.842639	310
5	85316429	86490293	1.93246e-05	1.38057	9.45643e-06	2.07193e-05	5.00793e-10	0.387843	328
5	86492986	88065637	2.58235e-07	0.00747192	0.000268937	4.44134e-06	9.46671e-10	0.993303	305
5	88069593	90500398	-3.68484e-05	NA	0.000218999	-1.10271e-05	1.05125e-09	0.255752	711
5	90504842	93602613	9.87337e-06	NA	7.58598e-05	-2.28756e-05	1.03313e-09	0.758709	719
5	93607443	95822590	-1.01259e-05	NA	0.000174884	-3.42779e-05	1.20531e-09	0.770542	790
5	95822732	96867936	-1.32672e-05	-1.61164	1.9051e-06	3.55722e-05	6.78567e-10	0.610533	463
5	96870861	97435808	-2.99451e-06	NA	1.14504e-05	-2.93489e-06	2.16969e-10	0.838904	142
5	97436504	99258325	-8.57441e-06	NA	3.86454e-05	-6.64821e-07	7.50643e-10	0.754312	558
5	99259751	101101103	2.20504e-05	0.83065	2.11635e-05	3.32973e-05	6.03923e-10	0.369572	481
5	101101325	102681586	6.33305e-06	NA	4.27416e-05	-6.09315e-06	5.29174e-10	0.783082	444
5	102686157	104542488	-4.92476e-05	-0.554286	0.000258386	3.05515e-05	1.35331e-09	0.180665	699
5	104543131	105885913	-4.82731e-06	NA	5.73644e-05	-6.16302e-06	4.72224e-10	0.824203	312
5	105887333	106800282	-3.21934e-05	-3.02009	5.638e-05	2.01543e-06	5.60235e-10	0.173788	343
5	106800765	108633176	-2.67165e-05	-0.510354	0.000191317	1.4324e-05	1.2514e-09	0.450108	757
5	108633347	109231597	-1.38672e-05	-2.46463	2.65801e-05	1.19101e-06	3.07072e-10	0.42874	245
5	109232816	110819753	-7.16158e-06	NA	6.21945e-06	-1.63667e-05	7.31829e-10	0.791217	510
5	110821786	111962676	-8.91687e-06	NA	5.16043e-05	-1.41827e-05	7.83001e-10	0.749982	471
5	111963025	112396750	-2.78788e-05	-1.44391	4.90483e-05	7.60056e-06	2.13363e-10	0.0563145	156
5	112397011	113603768	-1.84719e-05	-0.614193	4.34231e-05	2.08301e-05	8.02411e-10	0.514338	560
5	113604579	114448326	1.13143e-05	0.65654	6.29903e-05	4.71478e-06	6.36226e-10	0.653747	331
5	114448597	115828291	-1.18985e-05	NA	3.46559e-05	-2.4118e-05	1.04245e-09	0.712483	680
5	115829425	117003674	2.76214e-05	NA	7.21568e-05	-4.48481e-06	8.84537e-10	0.353032	538
5	117004531	117712427	1.59419e-05	NA	1.25028e-05	-1.06952e-05	4.1631e-10	0.434612	265
5	117714517	119668423	-2.87948e-06	NA	3.2826e-05	-1.73174e-06	1.05904e-09	0.929493	685
5	119669457	120962383	-6.81988e-06	NA	3.37924e-05	-1.68514e-05	7.81397e-10	0.807252	494
5	120963248	121481183	-1.18968e-05	NA	1.87263e-05	-1.052e-05	2.20976e-10	0.42353	145
5	121485609	122603725	1.9463e-05	0.65563	2.43294e-05	3.62217e-05	6.48417e-10	0.44467	450
5	122604501	123236124	6.45385e-06	NA	2.18933e-05	-9.28191e-06	3.71344e-10	0.737692	257
5	123238611	123797013	5.63087e-07	NA	5.04105e-06	-8.399e-06	3.76616e-10	0.976852	227
5	123798436	124746813	-4.31378e-05	-1.04501	0.000227206	7.49987e-06	9.08021e-10	0.15227	464
5	124748624	126938920	1.51215e-05	NA	-2.10906e-05	-2.55028e-05	1.38302e-09	0.684294	872
5	126940058	128727903	1.25803e-06	NA	9.71717e-06	-3.38334e-06	9.055e-10	0.966653	666
5	128730275	130376511	9.69866e-06	NA	3.20928e-05	-1.18109e-05	4.78255e-10	0.657413	410
5	130376936	131873073	4.98415e-06	NA	-1.01333e-05	1.17396e-05	5.07902e-10	0.82497	450
5	131874022	132603137	6.02196e-05	1.17404	3.18791e-05	8.25284e-05	3.06633e-10	0.000583927	224
5	132609517	134321546	-2.23016e-05	NA	8.73877e-05	-3.34905e-06	1.28746e-09	0.534243	717
5	134329463	135339464	1.22768e-05	NA	-1.6179e-05	-1.84359e-05	7.63347e-10	0.65679	499
5	135340951	137948424	-6.06845e-05	NA	0.000167117	-5.86945e-06	1.15119e-09	0.0736849	904
5	137950183	140644484	5.23458e-05	0.750289	6.04064e-05	8.05794e-05	1.55077e-09	0.183764	762
5	140644957	141640050	-1.10837e-05	-0.33744	0.000128376	8.40421e-06	1.02684e-09	0.729427	475
5	141640419	142230251	-3.58989e-05	-0.883186	8.83262e-05	1.87054e-05	7.07382e-10	0.177095	276
5	144584265	145803004	2.10628e-05	NA	6.76136e-05	-1.44838e-05	5.44241e-10	0.3666	429
5	142230949	144583138	-1.16289e-06	NA	9.29498e-05	-2.09556e-05	1.31847e-09	0.974451	959
5	145803849	147651230	4.94335e-05	0.637859	9.99906e-05	6.00669e-05	1.16806e-09	0.148064	761
5	150395351	150917796	1.9556e-05	NA	1.86009e-05	-2.47078e-05	5.81502e-10	0.417383	366
5	147665223	150393107	7.04683e-05	0.92727	0.000107757	5.35955e-05	1.88995e-09	0.105029	1252
5	150918158	152360494	1.90203e-06	NA	4.91805e-05	-2.95619e-05	8.17847e-10	0.946972	593
5	152361546	152864614	-3.18178e-05	NA	0.000115986	-7.61068e-06	4.45089e-10	0.131514	176
5	152867348	153494463	-5.19995e-06	NA	3.19164e-05	-4.16213e-06	3.92633e-10	0.792994	315
5	153495193	154448863	-1.30269e-05	-1.00194	4.28312e-06	3.94676e-05	6.74424e-10	0.615935	413
5	154449856	155290211	-7.06987e-05	-2.76816	0.000353938	1.84296e-06	5.96817e-10	0.0038043	355
5	155290613	156628287	-2.26611e-05	-0.433865	0.000235169	1.16004e-05	7.1857e-10	0.397905	483
5	156629754	157197141	-8.82807e-06	NA	5.27454e-05	-2.17971e-06	4.67001e-10	0.682896	306
5	157199547	158491655	-1.99268e-05	NA	6.29476e-05	-1.83574e-05	7.78957e-10	0.475244	551
5	158492279	159135376	-9.15549e-06	-0.433338	5.17702e-05	8.62243e-06	5.28583e-10	0.690467	279
5	159136348	160908680	7.87557e-06	NA	0.000108338	-3.2775e-05	1.25046e-09	0.823758	774
5	160910101	161688620	-5.84159e-06	NA	6.85436e-06	-2.04203e-05	3.22452e-10	0.744946	223
5	161688913	162741298	-1.67603e-05	-1.36905	3.30157e-05	4.53944e-06	5.33478e-10	0.468058	358
5	162742614	163769136	-1.35781e-05	NA	0.000130565	-1.52041e-06	6.76153e-10	0.601549	431
5	163769738	164944949	-4.68365e-05	-1.30488	9.62721e-05	1.33822e-05	6.46449e-10	0.0654579	397
5	164947504	165638940	-1.66089e-05	-0.449823	3.62677e-05	3.75907e-05	6.41429e-10	0.511957	255
5	165642395	166432731	2.21517e-05	0.67309	1.48811e-05	7.27831e-05	8.1598e-10	0.43806	344
5	166433367	167760730	-4.68627e-05	NA	0.000472968	-1.33975e-05	1.05717e-09	0.149499	548
5	167761922	169124478	2.81249e-05	NA	0.000165109	-4.40158e-05	1.27546e-09	0.430981	717
5	169125063	170889081	-4.26102e-07	-0.00423663	0.00045034	2.24619e-05	1.56744e-09	0.991413	952
5	170891834	171772889	1.81256e-05	NA	1.24862e-05	-2.79523e-05	7.69115e-10	0.513384	428
5	171775715	172376903	5.22576e-06	0.104056	4.74659e-05	5.31352e-05	8.01576e-10	0.853561	328
5	172377031	173611384	-3.83393e-05	-1.44757	2.15166e-05	3.26013e-05	1.14381e-09	0.256953	633
5	173613085	174468408	-1.58911e-05	NA	1.36331e-05	-6.74523e-06	1.00605e-09	0.616365	478
5	174468624	176128648	2.96046e-05	1.11354	0.000110762	6.3814e-06	1.27244e-09	0.40658	686
5	176129392	177991305	-0.000170503	-0.724333	0.000148323	0.000373575	1.14625e-09	4.75136e-07	617
5	177992368	178410668	-1.99002e-06	NA	9.46749e-06	-1.89097e-05	3.60013e-10	0.91647	199
5	178410839	179245749	-8.29585e-06	NA	5.24575e-05	-2.94794e-05	7.20631e-10	0.757297	390
5	179245856	180007693	-2.28468e-05	NA	4.39909e-05	-8.59925e-06	8.27832e-10	0.42716	314
5	180008456	180790950	-3.23001e-05	NA	1.85686e-05	-2.64696e-06	4.99108e-10	0.148235	240
6	63979	824529	-1.66054e-05	NA	3.81008e-05	-3.87931e-05	7.06597e-10	0.532175	335
6	826312	1582647	1.83351e-05	NA	4.79309e-05	-3.3183e-05	1.07778e-09	0.576508	525
6	1582926	2890836	1.96018e-05	1.29699	8.86869e-06	2.57546e-05	1.24741e-09	0.578897	717
6	2891016	4315210	-5.58853e-05	NA	0.000185878	-4.66112e-05	1.41015e-09	0.136695	769
6	4317398	5056146	5.89932e-06	NA	5.45972e-05	-1.19264e-05	7.05033e-10	0.824177	426
6	5057399	6246639	6.53802e-06	NA	0.000121729	-6.45096e-05	1.29462e-09	0.855812	733
6	6246984	7328580	6.69018e-05	0.797374	0.000108893	6.46475e-05	1.62133e-09	0.0966114	682
6	7329417	8791321	-5.3222e-05	-1.22857	3.46558e-05	5.41513e-05	1.11222e-09	0.110519	734
6	8791421	9760323	-1.07637e-05	-0.562777	1.62682e-05	2.24859e-05	6.42637e-10	0.67113	373
6	9764413	11234164	2.65324e-05	0.935957	2.78879e-05	2.88155e-05	1.29559e-09	0.461045	722
6	11235682	12183952	-3.83784e-05	-2.7285	0.00018685	1.05885e-06	8.76566e-10	0.194884	543
6	12186102	13388480	-4.03027e-05	-1.14873	8.81409e-05	1.39655e-05	9.5245e-10	0.191583	614
6	13389521	14618107	1.58966e-05	NA	0.00010362	-3.02959e-05	1.04251e-09	0.622479	554
6	14619148	15998368	1.09578e-05	NA	5.19137e-05	-1.79761e-06	9.70983e-10	0.725096	593
6	15998406	17067160	-9.72744e-05	-1.03429	0.000249474	3.5456e-05	1.43094e-09	0.0101256	544
6	17069966	19203108	-0.000147668	-0.983071	0.000204366	0.000110406	1.4719e-09	0.000118603	877
6	19203782	20228741	5.6747e-05	0.75109	0.000140771	4.05496e-05	1.47754e-09	0.139865	524
6	20231516	22049758	-2.02009e-05	-0.300667	7.94671e-05	5.68046e-05	1.55309e-09	0.608237	822
6	22052425	23495209	3.27071e-05	0.678888	0.000167605	1.38485e-05	1.42486e-09	0.386229	745
6	23495260	23935020	-2.49558e-05	-1.09963	6.07872e-05	8.47311e-06	3.95665e-10	0.209621	229
6	23935352	24799440	-1.39652e-05	-1.13206	8.97594e-06	1.6954e-05	8.27675e-10	0.62738	438
6	24803038	25483400	-1.69863e-05	-0.74904	3.23409e-05	1.59014e-05	6.81852e-10	0.515364	410
6	25484295	26774948	-9.4881e-06	-0.225271	0.000138356	1.28217e-05	8.76192e-10	0.748561	730
6	26778827	28669698	-2.10667e-05	NA	4.95425e-05	-3.58014e-06	7.09254e-10	0.428923	605
6	32900018	33863002	-3.09923e-05	-0.346446	0.000113464	7.05304e-05	7.2714e-10	0.250421	401
6	33863662	35451187	1.30723e-05	0.161248	0.000123662	5.31471e-05	1.6962e-09	0.750936	510
6	35452346	36608267	4.59998e-05	0.630323	0.000141528	3.76308e-05	1.11681e-09	0.168676	395
6	36611164	38686222	-2.36494e-05	-0.112317	0.000206872	0.000214313	2.43885e-09	0.632023	996
6	38687185	39021712	3.26372e-05	1.14455	1.01227e-05	8.03266e-05	3.1356e-10	0.0653117	204
6	39022698	40344526	-1.40896e-05	NA	2.76369e-05	-4.14861e-05	1.0821e-09	0.66842	674
6	40345542	42105449	-5.47621e-05	-2.70492	0.000181135	2.26281e-06	1.66212e-09	0.179198	882
6	42105555	43957473	5.0606e-05	0.81089	0.000121997	3.1925e-05	1.14914e-09	0.135477	632
6	43959116	45787468	2.52988e-05	NA	-8.53435e-06	-1.44301e-05	1.20083e-09	0.465351	701
6	45788111	46556325	1.24264e-05	NA	3.80137e-05	-6.55675e-06	4.70142e-10	0.566577	326
6	46560003	47885216	-1.78804e-05	-0.832054	3.55452e-05	1.29918e-05	9.76119e-10	0.567118	679
6	47887063	49494241	-1.88162e-05	NA	9.62e-05	-1.50462e-05	6.02583e-10	0.443366	475
6	49494933	50406476	-1.66906e-05	-0.542363	6.19739e-05	1.52811e-05	7.61539e-10	0.545299	307
6	50406575	51703012	-2.27175e-05	NA	0.000117678	-1.06023e-05	7.24861e-10	0.398789	476
6	51704668	53402679	-0.000109299	-1.27741	0.000223908	3.26967e-05	1.3498e-09	0.00293015	833
6	53405127	54291407	2.73251e-06	NA	5.5535e-05	-1.90457e-05	6.40274e-10	0.914005	453
6	54293261	56103747	2.43139e-05	1.24729	4.85019e-05	7.83462e-06	1.03846e-09	0.450549	742
6	56104522	57082026	6.45534e-06	NA	4.10575e-05	-1.57062e-05	4.77151e-10	0.767594	351
6	57085542	58084365	6.42654e-06	0.588328	1.47062e-05	8.11364e-06	2.87672e-10	0.70476	151
6	58139505	62691733	1.43848e-05	0.788332	2.71023e-05	1.22853e-05	3.90038e-10	0.466389	304
6	62692409	63712779	-7.97211e-06	NA	1.2706e-05	-1.58888e-06	3.19258e-10	0.655473	263
6	63713620	65760585	-2.55212e-05	NA	2.27326e-05	-8.94035e-08	6.34383e-10	0.31093	509
6	65762553	67028107	-2.94896e-06	NA	4.34675e-05	-2.41971e-05	6.91925e-10	0.910737	491
6	67029501	67556729	-2.06649e-05	-0.38502	0.000209209	1.37695e-05	4.7892e-10	0.345025	241
6	67557245	68546601	-2.95665e-05	NA	3.61282e-05	-6.8356e-06	5.9881e-10	0.226953	375
6	68546995	69295414	-1.02615e-05	NA	8.71039e-05	-6.54806e-06	6.32035e-10	0.68315	299
6	69295526	70359936	-2.87686e-05	-0.950578	0.000110481	8.29035e-06	9.9454e-10	0.361645	397
6	72449421	73170712	-1.8324e-05	-3.50566	1.60134e-06	1.70615e-05	4.53031e-10	0.38929	295
6	70360869	72448598	-3.10182e-05	NA	6.70589e-05	-1.45843e-05	1.30813e-09	0.391107	881
6	73171594	75064563	9.04428e-06	0.368571	1.79558e-05	3.35353e-05	1.01256e-09	0.776237	685
6	75065279	75843360	4.65561e-06	NA	9.50043e-06	-1.40369e-07	2.73533e-10	0.77833	172
6	75843845	77257094	4.5419e-06	0.161895	6.22838e-05	1.26367e-05	5.30826e-10	0.843723	414
6	77257275	78957547	1.87175e-05	NA	2.8094e-05	-1.70352e-05	9.17659e-10	0.536651	676
6	78958134	79861169	-4.7893e-05	-1.34117	5.98039e-05	2.1323e-05	4.00777e-10	0.0167419	295
6	79862483	80556359	-2.11914e-05	-2.73131	1.50519e-05	3.99929e-06	5.56183e-10	0.368883	339
6	80557170	82387384	7.84239e-06	NA	-5.47754e-06	-1.7033e-05	8.56016e-10	0.788665	659
6	82387920	83904869	1.61667e-05	NA	4.32578e-05	-2.68965e-05	7.7448e-10	0.561294	517
6	83908232	86040334	-5.06881e-06	NA	1.65261e-05	-4.77431e-05	1.17091e-09	0.88224	806
6	86040497	87138115	5.25203e-06	2.1065	2.52425e-06	2.46263e-06	4.70132e-10	0.808606	339
6	87140364	88532072	-2.51743e-06	NA	0.000165102	-1.89214e-06	7.65149e-10	0.927485	485
6	88533324	89668547	-1.09676e-05	NA	6.98178e-05	-4.33299e-05	8.32677e-10	0.703888	466
6	89673861	91400644	-3.86259e-05	-2.5274	3.68308e-05	6.34157e-06	1.33332e-09	0.290138	812
6	91401234	93426186	7.7055e-06	NA	0.000175657	-2.81906e-05	1.21967e-09	0.825375	757
6	93429797	94919277	-1.19429e-05	-0.649427	0.000126019	2.68364e-06	1.08254e-09	0.716616	573
6	94920611	97093037	-4.46793e-05	-1.08354	5.54241e-05	3.06776e-05	9.77715e-10	0.153034	658
6	97093295	98893182	-1.71012e-05	NA	0.000165924	-4.99187e-06	7.28102e-10	0.526231	514
6	98893830	100286683	-5.86909e-05	-1.11867	0.000174816	1.57454e-05	1.40099e-09	0.116875	583
6	100287245	101862923	-9.8462e-05	-1.93485	0.000368652	7.02467e-06	1.00916e-09	0.00193865	464
6	101863563	102887537	-9.95525e-06	NA	3.34312e-05	-2.13128e-05	5.67059e-10	0.675904	348
6	102888281	104211089	-2.64937e-05	NA	8.78069e-05	-6.8336e-06	5.95566e-10	0.277648	446
6	104211475	105752435	-1.09347e-05	NA	0.000282143	-2.11939e-05	7.90117e-10	0.697269	544
6	105754306	106921804	4.94279e-05	NA	2.39762e-05	-2.83553e-05	1.02314e-09	0.12228	535
6	106922281	108322638	-2.45881e-05	-0.86373	7.38095e-05	1.09795e-05	1.15075e-09	0.468558	655
6	108325624	110654066	-2.31811e-05	-0.558115	1.70667e-05	0.000101081	1.13587e-09	0.491571	761
6	110654605	111390344	2.47513e-05	NA	5.44918e-05	-8.23838e-06	4.60532e-10	0.248759	274
6	114220361	116130955	5.49501e-06	NA	6.53135e-05	-1.1471e-05	8.67248e-10	0.851979	590
6	111391537	114218733	-1.82055e-05	-0.936657	0.000172042	2.1959e-06	1.57612e-09	0.64654	1063
6	116130983	117566682	1.91864e-05	NA	5.05498e-07	-1.25831e-05	6.60176e-10	0.455226	495
6	117567468	119071713	-6.41204e-06	NA	7.10085e-06	-3.28602e-06	8.28975e-10	0.823767	560
6	119075856	120628075	-1.11958e-05	NA	0.000101875	-2.17611e-06	8.21443e-10	0.69607	538
6	120628214	121673627	-1.07973e-05	-1.48802	1.16487e-05	4.51999e-06	4.45494e-10	0.60896	339
6	121674337	123104703	3.27227e-06	0.125459	3.42193e-05	1.98802e-05	7.30315e-10	0.903623	521
6	123105676	123889346	-1.27658e-05	NA	4.81687e-05	-1.04212e-05	5.39525e-10	0.582597	319
6	123890282	125333797	-1.84823e-05	NA	0.000288184	-4.05039e-06	1.13674e-09	0.583565	654
6	125336799	128759251	1.84577e-05	0.278755	8.40379e-05	5.21718e-05	1.30785e-09	0.609781	900
6	128759755	130538497	7.75731e-05	1.89183	0.000286131	5.87613e-06	1.99704e-09	0.0825863	784
6	130540383	131972731	1.63178e-05	2.30315	8.69217e-05	5.77498e-07	8.77367e-10	0.581704	563
6	131973932	133867802	1.30504e-05	NA	-1.69192e-05	2.27327e-05	1.44814e-09	0.731644	871
6	136186368	137811295	-2.63868e-06	-0.14474	4.42991e-05	7.5024e-06	7.83506e-10	0.924896	506
6	133869809	136186007	1.8363e-05	3.51789	8.31454e-06	3.27705e-06	1.3147e-09	0.612546	800
6	137813095	139532424	1.79924e-05	NA	5.80878e-05	-9.05099e-06	1.33976e-09	0.623032	748
6	139533572	142036032	2.45761e-05	1.00654	3.00181e-05	1.98599e-05	1.06759e-09	0.451956	708
6	142036912	143719278	-1.75369e-05	NA	0.000121921	-2.28065e-05	9.14387e-10	0.561951	600
6	143720467	146663272	-4.4825e-06	NA	0.000190854	-4.25772e-07	1.5697e-09	0.90992	1047
6	146665424	148179283	-1.54101e-05	-0.652999	5.92301e-05	9.40255e-06	9.08642e-10	0.609195	593
6	148180191	148917941	-1.49476e-05	-0.516647	4.17597e-05	2.00447e-05	1.15352e-09	0.659859	479
6	148919158	150298842	-2.34911e-05	NA	2.61428e-05	-1.32679e-06	9.27776e-10	0.440573	636
6	150299299	151097980	-3.17315e-05	NA	8.36373e-06	-8.72693e-06	1.05332e-09	0.328217	536
6	151100484	151929942	1.43296e-05	2.40014	2.78031e-06	1.28205e-05	9.68387e-10	0.645172	490
6	151930249	153550147	0.000222497	0.329365	0.000660255	0.000691162	4.56557e-09	0.000991679	879
6	153551177	155228511	2.43704e-05	0.517629	8.84594e-05	2.50579e-05	1.32743e-09	0.503564	744
6	155229566	156756457	-1.32342e-07	-0.0048721	0.000156467	4.71566e-06	1.38806e-09	0.997166	765
6	156761338	157398853	-3.15311e-05	-0.814132	4.53569e-05	3.30708e-05	4.76059e-10	0.14842	255
6	157402041	158192951	9.76379e-07	NA	-1.62492e-06	-3.09214e-06	5.25294e-10	0.96602	273
6	158193244	159318774	-2.9722e-05	-0.774696	4.95159e-05	2.97268e-05	7.77767e-10	0.286539	543
6	159319812	159792458	-3.76992e-06	NA	-1.13878e-05	6.52318e-06	3.28561e-10	0.835244	252
6	159793334	161123451	9.76972e-06	NA	1.23772e-05	-3.81457e-06	9.99497e-10	0.757304	690
6	161123771	162298351	-4.31648e-05	-0.834602	4.2811e-05	6.24806e-05	1.2404e-09	0.220349	676
6	162300151	163277414	-4.33157e-06	NA	7.36061e-05	-2.85671e-05	8.12578e-10	0.879223	509
6	163277858	164003180	-8.18432e-06	NA	4.09787e-05	-1.55488e-05	6.66961e-10	0.751314	377
6	164006012	165242243	5.02743e-05	2.98514	0.000328163	8.64319e-07	1.12303e-09	0.133562	672
6	165246062	166191910	-4.03962e-05	-1.37103	0.000102812	8.44385e-06	1.17148e-09	0.237901	571
6	166193932	167177733	5.33505e-06	NA	6.45909e-05	-4.70094e-06	1.24616e-09	0.879873	677
6	167178790	168548525	-4.5514e-07	NA	4.59442e-05	-4.20025e-05	1.00868e-09	0.988566	629
6	168549335	169231503	-2.20457e-07	NA	7.95298e-06	-7.69887e-06	6.91091e-10	0.993309	390
6	169231937	171049558	-1.01626e-05	NA	7.70744e-05	-5.73541e-05	1.36199e-09	0.783032	871
7	20608	1490775	-2.4166e-05	NA	7.25188e-05	-1.02221e-05	7.60973e-10	0.381013	413
7	1493090	2479029	7.24234e-05	0.907714	0.000291487	2.18394e-05	1.6691e-09	0.0762764	316
7	2480729	2930941	4.21421e-06	0.493768	1.58477e-05	4.59644e-06	3.71236e-10	0.826867	206
7	2931676	3736942	0.000103888	1.04184	0.000349083	2.84838e-05	1.34691e-09	0.00464441	496
7	3738087	4783224	1.12004e-05	NA	6.31669e-05	-1.95802e-05	9.22086e-10	0.71224	512
7	4783723	5412932	2.47792e-05	0.749264	1.55395e-05	7.03828e-05	4.73449e-10	0.254783	212
7	5414602	6912527	3.41432e-05	0.489641	0.000128754	3.77651e-05	7.58235e-10	0.214996	398
7	7168493	7679885	1.01159e-05	NA	1.91388e-05	-3.4484e-06	5.11894e-10	0.654794	290
7	7680697	8475147	4.03565e-06	NA	0.000151893	-1.54435e-05	1.12206e-09	0.904105	543
7	8476787	9223721	1.60193e-05	0.906176	2.73319e-05	1.14338e-05	9.90907e-10	0.610828	523
7	9223762	9893744	-5.04732e-05	-1.82441	4.4411e-05	1.7234e-05	6.47122e-10	0.0472424	340
7	9894421	11298815	2.64931e-07	NA	7.72295e-05	-2.50656e-05	1.022e-09	0.993388	621
7	11299552	12687871	-6.66119e-05	-1.48787	5.68532e-05	3.52548e-05	1.55695e-09	0.0913799	877
7	12689322	13674908	-1.31273e-06	-1.13447	3.98197e-05	3.36254e-08	1.03708e-09	0.967485	508
7	13675094	14941781	-1.01272e-05	-0.360181	0.000274929	2.8755e-06	1.2545e-09	0.774935	684
7	14942134	16480989	-1.56404e-05	NA	8.05781e-05	-2.11813e-05	1.24901e-09	0.658089	758
7	16481863	17277084	-1.4831e-05	NA	4.47634e-05	-2.00689e-05	9.91651e-10	0.637664	483
7	17279294	18861958	3.53883e-06	NA	4.14398e-05	-1.22925e-06	1.23856e-09	0.919904	707
7	18863387	19975992	-2.66466e-05	NA	2.64293e-05	-5.78499e-06	8.23913e-10	0.353238	509
7	19978609	21712233	8.38503e-06	0.0612033	0.00020594	9.11422e-05	1.67625e-09	0.837726	874
7	21712615	22811384	-6.49339e-05	-2.14397	1.71655e-05	5.34378e-05	1.3654e-09	0.0788695	707
7	22811921	24389035	2.26523e-05	NA	0.000251575	-2.2127e-05	1.05479e-09	0.485506	702
7	24389147	24980408	-3.29059e-05	-1.82055	2.18298e-05	1.49656e-05	7.52125e-10	0.230196	323
7	24982494	26300992	-2.54258e-05	-0.393831	7.04196e-05	5.91883e-05	1.29581e-09	0.479986	672
7	26302668	28038375	-1.06662e-05	NA	4.90663e-05	-1.22065e-05	1.31873e-09	0.768972	765
7	28039590	28710596	-9.58416e-06	-0.346272	1.87774e-05	4.07981e-05	7.81441e-10	0.73171	379
7	28710857	30171413	3.16758e-05	2.17974	1.70357e-05	1.23962e-05	1.45873e-09	0.406904	825
7	30172195	31608495	4.19481e-06	NA	0.000187642	-3.24853e-07	1.38827e-09	0.910361	658
7	31609317	33150311	2.27657e-05	0.131855	0.000235963	0.000126336	1.44097e-09	0.548687	748
7	33151181	34939884	2.92618e-05	1.11813	2.19732e-05	3.11694e-05	1.23897e-09	0.405789	764
7	34940039	35614036	-2.23695e-05	-0.868603	3.80029e-05	1.74523e-05	5.0463e-10	0.319351	300
7	35615611	37353302	-7.56121e-06	-0.163583	6.07323e-05	3.51792e-05	1.42148e-09	0.841051	856
7	37354091	38159855	1.00205e-05	NA	-6.70978e-06	1.64213e-05	7.93344e-10	0.72202	465
7	38160558	39534540	3.40296e-05	1.5656	3.57709e-05	1.32075e-05	1.1681e-09	0.319409	674
7	39535570	40925323	-1.51818e-06	NA	8.07338e-05	-1.46659e-05	5.46596e-10	0.948224	372
7	40926906	42494824	-3.56507e-05	NA	0.000119385	-2.72167e-05	1.12313e-09	0.287427	652
7	42495555	44971837	6.20685e-05	1.08996	7.44735e-05	4.35429e-05	1.30524e-09	0.0857943	903
7	44972152	46665658	-4.2815e-05	-2.81965	8.07633e-06	2.85488e-05	1.09501e-09	0.195714	693
7	46667873	47279128	2.30051e-06	NA	-2.02301e-05	5.52167e-06	5.42557e-10	0.921325	336
7	49131824	49821750	3.01093e-05	NA	4.92314e-05	-7.68134e-06	4.56649e-10	0.158837	298
7	47281095	49130572	2.4282e-05	NA	-4.29266e-06	-2.66344e-05	1.39633e-09	0.515811	857
7	49822437	51674880	3.5813e-05	0.813682	0.000119761	1.61754e-05	1.16852e-09	0.294793	771
7	51675218	52274523	-2.89391e-05	-0.895075	3.40206e-05	3.07262e-05	5.34939e-10	0.210856	293
7	52275656	53175065	-7.3127e-06	-1.37252	6.40784e-06	4.43001e-06	7.74451e-10	0.792726	477
7	53348777	54707110	-1.55573e-05	NA	4.88502e-05	-1.76358e-05	7.70232e-10	0.575097	517
7	54707337	55641707	-2.13786e-05	-1.21001	0.000112619	2.77186e-06	7.60839e-10	0.438306	450
7	55641798	57382254	2.92749e-07	0.0342009	1.28603e-05	5.69728e-06	5.95056e-10	0.990425	386
7	57382271	62556935	6.15054e-06	NA	-5.04871e-06	-2.24138e-06	2.23767e-10	0.680952	173
7	62557202	64193303	1.32449e-06	NA	-6.63548e-06	-8.33062e-06	3.9576e-10	0.946917	281
7	64699988	65570171	1.52477e-06	0.944511	3.93775e-06	6.61825e-07	1.88042e-10	0.911464	155
7	65570310	66453460	5.36683e-06	NA	2.02493e-05	-2.20724e-06	2.26544e-10	0.721416	217
7	66454071	67369810	-1.25597e-05	NA	1.31828e-05	-9.35116e-06	5.53514e-10	0.593449	338
7	67370861	68125403	2.34009e-05	0.4888	5.20308e-05	4.40494e-05	6.3024e-10	0.351267	314
7	68126378	68561421	-1.7235e-05	NA	1.34631e-05	-2.70033e-08	3.06987e-10	0.325277	188
7	68562932	69806895	9.67483e-06	NA	1.61512e-05	-5.64497e-06	4.24239e-10	0.638556	289
7	69808153	71204524	-9.48611e-06	NA	8.12518e-05	-7.46004e-06	1.16407e-09	0.780986	592
7	71205507	71873571	-1.14686e-05	NA	3.83566e-05	-5.11575e-06	3.63274e-10	0.54736	248
7	71874997	73996533	9.71133e-07	NA	8.01955e-06	-1.90924e-05	6.20155e-10	0.968893	397
7	73997700	76550299	-2.33653e-05	NA	0.000122964	-1.64137e-05	6.70789e-10	0.366977	367
7	76551983	77101532	5.8792e-07	NA	-1.03304e-05	-1.33229e-05	2.9777e-10	0.972821	179
7	77102731	77953248	-8.60951e-06	NA	3.95437e-05	-4.94141e-06	6.43832e-10	0.734379	407
7	77954163	78839317	1.5952e-05	NA	0.000106278	-2.01307e-05	9.88073e-10	0.611817	551
7	78843289	80546745	-6.72596e-06	-0.770948	7.52325e-06	1.0117e-05	9.36775e-10	0.826063	614
7	80547047	82758529	-5.22187e-05	NA	0.000227069	-2.43916e-05	1.56833e-09	0.187308	879
7	82758644	83959105	1.24541e-05	NA	2.42098e-05	-1.98366e-05	8.4338e-10	0.668036	533
7	83959751	85570789	-7.99682e-06	-1.60648	1.16234e-05	2.13183e-06	6.10428e-10	0.746189	448
7	85571372	86341446	-3.59505e-06	NA	-1.89654e-06	-9.97675e-06	2.92893e-10	0.833618	218
7	88732470	89270556	1.54246e-05	NA	2.70127e-05	-6.9872e-06	3.32001e-10	0.397256	215
7	86345013	88732142	2.02079e-05	0.876966	4.15986e-05	1.27644e-05	1.16339e-09	0.553542	833
7	89271899	91173749	-8.89536e-06	NA	8.65671e-05	-2.73424e-05	1.16645e-09	0.794514	772
7	91174778	93339775	-3.5809e-05	-1.64583	4.84386e-05	9.77289e-06	9.04996e-10	0.233916	616
7	93340137	95171731	-0.000130984	-1.09052	0.000204468	7.05581e-05	1.93925e-09	0.00293544	630
7	95419256	96611864	2.46103e-05	NA	4.96066e-05	-1.45786e-06	7.13348e-10	0.356822	459
7	96613246	98151455	-2.29289e-05	NA	0.000107963	-3.50428e-05	8.35133e-10	0.427532	495
7	98152191	100555361	-3.17186e-05	-0.244107	0.000279094	6.04945e-05	1.46479e-09	0.407242	669
7	100606141	101730309	2.60427e-05	0.41191	0.000124895	3.20053e-05	7.65145e-10	0.346455	387
7	101731567	103193331	-3.52798e-06	NA	5.98177e-05	-4.48908e-06	4.99344e-10	0.874552	321
7	103193651	104157576	5.39039e-07	NA	4.2446e-05	-1.26159e-05	9.1096e-10	0.985751	549
7	104158491	105425027	-3.84381e-05	-2.56395	0.000276994	8.11396e-07	1.39289e-09	0.303048	480
7	105427565	106052506	6.31569e-06	NA	2.58696e-06	-2.98166e-05	6.36449e-10	0.802321	320
7	106052873	107305328	1.27004e-05	NA	8.37486e-05	-2.59717e-06	7.41295e-10	0.640881	454
7	107306421	108375939	1.74397e-05	3.91223	7.95103e-07	2.49923e-05	8.07665e-10	0.539444	542
7	108376173	109584769	-3.89646e-05	-1.15136	5.60937e-05	2.04175e-05	5.63637e-10	0.100749	351
7	109587777	111447153	2.28958e-05	0.531906	8.21508e-05	2.25543e-05	9.16981e-10	0.449593	593
7	111450919	113336970	-3.14885e-05	-0.660661	0.000103367	2.19769e-05	9.77865e-10	0.313953	589
7	113337327	116315205	-1.10581e-05	-0.137722	0.000495117	1.3021e-05	3.06015e-09	0.84156	820
7	116317043	118347634	-7.42212e-06	-0.127486	0.000166061	2.04109e-05	9.45557e-10	0.809268	569
7	118348359	121094386	4.51557e-06	NA	-6.05194e-06	0.00015136	7.52421e-10	0.869243	571
7	121094460	122368663	1.04712e-05	NA	4.26771e-05	-1.79803e-05	6.5933e-10	0.683421	411
7	122369853	124154451	-4.59536e-05	-0.877959	7.84e-05	3.49441e-05	8.72072e-10	0.11968	638
7	124155319	125386718	-3.98286e-05	-1.3258	1.3307e-05	6.78194e-05	5.08754e-10	0.0774293	377
7	125387168	126516683	-4.94386e-06	NA	7.35392e-05	-9.94303e-06	6.17957e-10	0.842358	439
7	126517818	127905983	4.09195e-05	0.638705	6.13497e-05	6.69033e-05	8.0383e-10	0.148944	587
7	127907054	128554075	5.15132e-06	0.177481	3.63109e-05	2.32005e-05	3.53333e-10	0.784048	209
7	128555262	130074230	1.76789e-05	0.494338	1.84959e-05	6.91488e-05	8.68375e-10	0.548553	546
7	130075370	130797123	-7.38267e-06	-0.893785	6.86588e-06	9.93721e-06	4.90143e-10	0.738782	250
7	130797776	131856855	7.1423e-06	0.347218	2.9769e-05	1.42137e-05	9.29596e-10	0.814786	497
7	131857419	134306672	8.81422e-05	0.873571	0.000468087	2.17493e-05	2.34389e-09	0.0686673	893
7	134307114	135464701	7.11784e-06	0.21088	6.12748e-05	1.85927e-05	8.01427e-10	0.801482	504
7	135466022	137137511	-1.64323e-05	-0.432816	0.000145141	9.93112e-06	1.1311e-09	0.625129	700
7	137138736	138742981	2.04864e-05	0.419989	9.85782e-05	2.41365e-05	1.24652e-09	0.561745	584
7	138744100	141106552	1.50278e-05	NA	0.000156101	-1.13778e-05	1.32247e-09	0.679432	842
7	141109797	142655113	1.36026e-05	NA	4.64456e-05	-1.70371e-05	8.45565e-10	0.639936	595
7	142655717	144274735	-1.86324e-05	NA	4.18949e-06	-7.04163e-06	6.58099e-10	0.467649	428
7	144276424	146018520	-1.83258e-05	NA	2.35516e-05	-2.19835e-05	8.64657e-10	0.533139	547
7	146023023	147204086	3.56436e-05	0.795546	0.000110056	1.82398e-05	7.65211e-10	0.197565	503
7	147204549	148619685	-1.88707e-05	-0.33568	7.29314e-05	4.33321e-05	1.13537e-09	0.575451	683
7	148620581	150491084	-1.72105e-05	NA	3.07817e-06	-5.22766e-07	1.06566e-09	0.598046	655
7	150491851	151390799	-4.07036e-05	-0.501747	7.43652e-05	8.84966e-05	2.11356e-09	0.375957	458
7	151391044	152409155	1.07192e-05	NA	-2.20175e-05	2.16121e-09	7.90538e-10	0.703024	287
7	152410248	153080056	-1.49545e-05	-0.820659	1.73946e-05	1.90898e-05	6.12654e-10	0.545726	287
7	153081698	153934166	-5.95361e-06	NA	3.95632e-05	-3.45507e-05	6.13149e-10	0.809993	319
7	153934210	154963787	-2.6613e-05	NA	1.19069e-05	-2.73319e-05	1.14231e-09	0.43104	619
7	154964316	155379409	-6.693e-06	NA	-2.49858e-05	-2.08635e-05	6.45599e-10	0.792231	239
7	155380353	156814410	0.000100796	0.653643	0.000125509	0.000189466	1.26137e-09	0.00453883	649
7	156815867	158029340	-7.32083e-06	NA	6.93365e-05	-1.93343e-05	9.42405e-10	0.811513	502
7	158030463	158759939	3.42795e-05	2.72836	5.12729e-05	3.07877e-06	4.25151e-10	0.0964116	285
7	158760677	159127587	-2.46804e-07	-0.0390715	5.58134e-06	7.14901e-06	2.02686e-10	0.986169	134
8	246934	1162157	-1.14042e-06	-0.0580295	2.43517e-05	1.58599e-05	1.01044e-09	0.971381	490
8	1162454	1625424	-9.89096e-06	NA	2.94742e-05	-2.21555e-05	5.73512e-10	0.679595	272
8	1625732	2042364	-6.61924e-05	-3.3502	6.1414e-05	6.35634e-06	7.53516e-10	0.0158932	306
8	2043187	2680255	-2.93271e-05	-3.23778	1.0954e-05	7.48979e-06	8.20681e-10	0.305967	370
8	2681051	3358423	8.59708e-06	0.185849	5.21894e-05	4.10014e-05	1.30753e-09	0.812073	615
8	3358433	3584832	-2.82266e-06	NA	1.73867e-05	-5.47305e-06	5.68782e-10	0.905787	295
8	3585058	4071438	8.45296e-06	0.187324	0.000103092	1.97517e-05	1.19066e-09	0.806479	624
8	4071516	4274957	-2.46733e-05	NA	4.86621e-05	-1.37627e-05	4.96678e-10	0.268248	253
8	4275286	4479596	-1.19006e-05	NA	2.30724e-06	-1.17286e-05	5.55666e-10	0.613664	220
8	4479836	4754328	5.96318e-06	0.268483	5.70914e-05	8.64077e-06	5.65441e-10	0.801988	302
8	4755088	5146808	2.68514e-05	1.01754	2.97161e-05	2.34336e-05	5.95633e-10	0.271238	309
8	5147734	5781592	1.07037e-05	NA	6.61358e-05	-1.47675e-05	1.12146e-09	0.749252	591
8	5781947	6017670	3.30141e-05	0.681994	7.3443e-05	3.19072e-05	4.99585e-10	0.139662	224
8	6018292	6350873	-1.24271e-05	NA	-7.12546e-06	-1.09927e-05	4.86e-10	0.572956	272
8	6352358	7793703	-1.94602e-05	-0.760784	1.98306e-05	3.29939e-05	9.65861e-10	0.531206	488
8	7793837	8735213	2.1869e-05	NA	0.000274281	-5.22297e-07	1.43926e-09	0.564314	410
8	8736386	10117293	3.28414e-05	NA	0.000456846	-1.69331e-05	2.67299e-09	0.525286	796
8	10117411	10535826	1.33403e-05	NA	0.000150159	-8.68222e-06	7.36324e-10	0.622986	285
8	10537940	11249261	1.78836e-05	NA	0.000264572	-7.0409e-06	1.23231e-09	0.610444	408
8	11250848	11836622	2.4608e-05	NA	0.000266263	-6.41358e-06	1.46195e-09	0.519841	362
8	11838355	12975295	-3.24169e-05	-1.37097	8.2662e-05	6.76359e-06	7.10965e-10	0.224077	285
8	12975578	13940652	-4.48443e-05	-1.24379	1.55849e-05	8.34102e-05	1.25076e-09	0.204797	682
8	13942500	14876660	-4.61155e-06	-0.247702	7.02683e-05	4.93259e-06	8.80793e-10	0.876518	517
8	14877288	15273777	-1.27628e-06	NA	9.09459e-07	-1.15493e-05	5.18129e-10	0.955286	318
8	15274608	16087631	-1.74115e-05	NA	6.91342e-05	-6.58831e-06	9.76059e-10	0.577313	530
8	16087729	17579518	-3.36133e-06	NA	3.4635e-05	-5.17419e-05	1.51099e-09	0.93109	799
8	17581106	18670645	-5.15102e-06	NA	9.40882e-05	-2.65821e-05	1.23001e-09	0.883233	718
8	18670908	19490180	-3.20679e-05	-3.75936	1.95693e-05	3.71825e-06	1.07895e-09	0.328931	558
8	19491428	21021401	1.26588e-05	NA	0.000122205	-2.91332e-05	1.7173e-09	0.760008	882
8	21022075	21402658	3.46184e-05	NA	0.00010617	-1.5314e-07	4.53555e-10	0.104052	257
8	21404381	22539316	-7.36896e-06	NA	3.45139e-05	-1.74437e-05	7.83775e-10	0.792385	481
8	22539641	23548146	-3.22676e-05	-1.03235	3.74027e-05	2.61202e-05	1.2041e-09	0.352423	586
8	23548749	24456913	-1.62015e-06	-0.354226	4.86954e-06	4.29597e-06	5.24016e-10	0.943576	316
8	24457122	25461315	-2.28926e-05	-3.47672	1.45602e-05	2.97774e-06	6.38929e-10	0.365111	424
8	25461344	26681450	-3.01426e-05	-0.838664	0.000242111	5.33543e-06	1.44982e-09	0.428575	715
8	26681799	27404354	-6.37584e-06	NA	7.11586e-05	-4.7911e-06	6.58292e-10	0.803747	418
8	27405207	27759126	-3.74506e-06	-0.718295	6.56443e-06	4.14109e-06	3.17387e-10	0.8335	213
8	27759839	29277590	4.33277e-06	NA	9.86185e-05	-3.03771e-05	1.03512e-09	0.892873	619
8	29277652	31947675	3.81649e-05	0.323247	0.000124911	0.000111598	1.60468e-09	0.340726	954
8	31947880	32448740	4.08876e-05	1.30462	3.25566e-05	3.017e-05	4.89565e-10	0.0646118	282
8	32449533	33980486	1.40439e-05	NA	3.63328e-05	-5.42085e-06	6.44108e-10	0.580016	355
8	33981742	35313077	-3.24953e-06	NA	9.31761e-05	-6.22779e-06	5.05375e-10	0.885067	397
8	35314837	37375458	-2.60562e-05	NA	0.000207107	-1.9191e-05	6.44847e-10	0.304852	435
8	37376914	39779989	-1.47688e-06	-0.0451336	4.67832e-05	2.28876e-05	1.12453e-09	0.964871	593
8	39781444	40415799	-3.09257e-05	-0.894224	1.5624e-05	7.65514e-05	7.52547e-10	0.259601	340
8	40417433	41718356	1.97884e-05	0.37206	3.70951e-05	7.62568e-05	1.05496e-09	0.542362	591
8	41719750	42501174	1.91979e-05	0.721037	0.000129686	5.46638e-06	4.16893e-10	0.347092	186
8	42501717	49028667	-5.10462e-06	NA	2.59291e-05	-5.9878e-06	4.60575e-10	0.811993	389
8	49038732	52156842	-1.38555e-05	NA	0.000211632	-2.58633e-05	1.05646e-09	0.669904	814
8	52157415	54115712	-1.21281e-05	NA	0.000115284	-3.53852e-06	1.06581e-09	0.710268	716
8	54116775	55914038	2.06853e-05	NA	6.75919e-05	-2.56189e-05	9.96756e-10	0.512345	658
8	55914314	57653028	3.33009e-05	NA	4.82157e-05	-2.76624e-05	1.05262e-09	0.304699	652
8	57655067	58674153	6.45822e-07	NA	-1.47057e-06	2.12779e-06	6.19423e-10	0.979298	403
8	58675131	59568410	-6.23619e-06	NA	1.84423e-05	-1.18813e-05	6.63284e-10	0.80867	382
8	59570176	61809929	2.23979e-06	0.0749614	6.37401e-05	1.40064e-05	1.2243e-09	0.94896	764
8	61810694	63710298	-1.04522e-05	-0.928521	5.00431e-05	2.53212e-06	1.208e-09	0.763623	769
8	63711348	65193342	-1.92347e-05	-0.789416	9.74781e-05	6.0905e-06	7.09287e-10	0.470154	459
8	65195953	66024947	-1.47757e-05	NA	9.16507e-05	-1.28792e-05	4.00713e-10	0.460437	259
8	66025862	67192642	-1.40666e-05	NA	-7.41548e-06	-4.42046e-06	5.73697e-10	0.557014	383
8	67193708	69108839	-4.56138e-05	-0.994187	6.60848e-05	3.18533e-05	8.25041e-10	0.11228	498
8	69111244	70003448	-4.33823e-06	-0.606668	1.05783e-05	4.83403e-06	7.47239e-10	0.873903	401
8	70003607	72013005	-1.78742e-06	-0.115868	4.41771e-05	5.38673e-06	1.22247e-09	0.959228	725
8	72014069	72749564	5.3688e-06	NA	1.62654e-05	-7.81748e-06	8.32579e-10	0.852394	427
8	72751469	73423214	-2.99222e-06	NA	-1.08365e-05	-8.83929e-06	6.29424e-10	0.905063	352
8	73423786	74996061	2.26767e-05	0.488357	0.000189751	1.13632e-05	1.1323e-09	0.50037	687
8	74998868	76294909	-2.44059e-06	NA	-1.64647e-05	2.45899e-05	8.22978e-10	0.932202	507
8	76295292	78015335	-3.77774e-06	NA	8.81467e-05	-2.8681e-05	8.39198e-10	0.896245	542
8	78015611	78632215	-2.76378e-07	NA	1.35741e-05	-7.41392e-06	2.85331e-10	0.986946	197
8	78632893	79831888	-1.31551e-06	NA	4.49318e-05	-7.48046e-06	5.07264e-10	0.953423	374
8	79832211	80654655	2.58917e-05	0.75828	3.88363e-05	3.00208e-05	4.52507e-10	0.223544	272
8	80656206	81330540	-3.48226e-05	-1.28111	3.55175e-05	2.08022e-05	3.61398e-10	0.0669875	223
8	81331077	83726996	1.03809e-05	NA	5.7425e-05	-5.8215e-05	1.33058e-09	0.77596	807
8	83727741	85093121	-9.0415e-06	-0.231865	7.30782e-05	2.08077e-05	8.35622e-10	0.75445	382
8	85094979	86979097	-1.69728e-07	NA	7.80176e-06	-1.16288e-05	4.74368e-10	0.993782	351
8	86990451	87562786	-1.7465e-05	-0.790326	3.97246e-05	1.22932e-05	2.99682e-10	0.313034	212
8	87563878	89083319	-3.86029e-05	-1.16981	0.000159594	6.82327e-06	8.3798e-10	0.182358	539
8	89083979	90605445	-1.96987e-06	NA	1.61671e-05	-1.33293e-05	6.51581e-10	0.938488	456
8	90607207	92342283	-1.49606e-05	NA	0.000205037	-7.27702e-06	8.94602e-10	0.616942	523
8	92344138	94269630	-4.15944e-05	NA	0.000162864	-1.30621e-05	9.26741e-10	0.171835	543
8	94272436	95810190	-4.29885e-05	-0.490123	0.000111551	6.8964e-05	1.05337e-09	0.185326	577
8	95810772	96533604	1.02659e-05	NA	2.17144e-05	-2.36027e-05	6.96093e-10	0.6972	389
8	96534326	97318660	2.10599e-05	9.72577	2.41328e-07	1.94293e-05	7.16178e-10	0.431313	396
8	97320605	98867870	-1.77896e-05	-0.172604	0.000268087	3.96238e-05	9.8841e-10	0.571498	620
8	98869940	101450242	-2.79719e-06	NA	9.19211e-06	-9.40371e-06	1.19806e-09	0.93559	827
8	101451169	102937063	1.04168e-05	NA	2.99323e-05	-6.72981e-06	1.18941e-09	0.76262	655
8	102944509	103730879	-5.72906e-05	-2.18064	0.000123614	5.58382e-06	9.05237e-10	0.0568903	371
8	103970185	105389708	-3.07024e-05	-0.915722	5.86694e-05	1.91604e-05	9.9304e-10	0.329912	565
8	105391381	107409808	4.99492e-05	0.482681	0.000203411	5.26457e-05	1.6166e-09	0.214124	781
8	107410067	108108114	4.5388e-06	NA	4.83563e-05	-7.30642e-06	4.93796e-10	0.838156	323
8	108115161	108646193	5.35948e-06	NA	2.3808e-05	-2.40098e-05	4.3199e-10	0.796514	244
8	108646968	110761074	-1.12448e-05	NA	7.93628e-05	-1.20604e-05	1.02146e-09	0.72496	741
8	110761776	112611637	5.26051e-07	NA	2.37883e-05	-1.65548e-05	5.72429e-10	0.982458	402
8	112612842	114393054	-5.49014e-06	-0.693577	9.53982e-06	6.56806e-06	6.12656e-10	0.824464	480
8	114394256	116095059	-4.10424e-05	NA	0.000201121	-3.38778e-06	8.67203e-10	0.163406	614
8	116095815	117130004	4.97921e-05	0.819616	0.000104679	3.52566e-05	4.45408e-10	0.01831	271
8	117131947	118622352	-4.23298e-06	-0.107605	0.000108752	1.42295e-05	9.38798e-10	0.89012	562
8	118623844	120216957	4.45434e-06	NA	8.70797e-05	-3.66731e-05	1.22365e-09	0.898674	714
8	120217356	121767384	-1.15206e-05	-0.546389	4.44195e-05	1.00087e-05	8.64971e-10	0.695265	601
8	121770585	123545992	4.73631e-05	0.556279	4.81141e-05	0.000150669	1.21178e-09	0.173641	689
8	123547148	124483938	1.33227e-07	NA	1.24963e-05	-1.89809e-05	7.51878e-10	0.996123	403
8	124486753	125247268	-6.49846e-05	-1.45969	6.10731e-05	3.24527e-05	7.50411e-10	0.0176799	403
8	125248576	126268046	-8.24653e-06	NA	1.36134e-05	-2.53551e-05	8.32178e-10	0.77498	460
8	126269921	127434945	4.89572e-06	0.134793	2.01316e-05	6.55273e-05	8.58671e-10	0.867314	503
8	127436003	128162974	-1.10571e-05	NA	2.82211e-05	-1.48129e-05	6.73013e-10	0.66995	336
8	128166556	128542444	-5.77194e-06	-0.381132	3.56875e-05	6.42652e-06	4.21075e-10	0.778494	193
8	128543956	129297518	5.52316e-05	2.44296	8.46317e-06	6.03964e-05	8.33986e-10	0.055808	432
8	129297807	130379330	-4.10542e-05	-0.375571	5.86086e-05	0.000203877	8.4292e-10	0.157348	410
8	130380171	130812339	9.9988e-06	NA	-1.79559e-05	5.73483e-05	4.06174e-10	0.619806	231
8	130814803	131553214	-1.52683e-05	NA	3.5475e-05	-9.33383e-06	4.54321e-10	0.473791	284
8	131553327	132358990	9.01163e-06	0.154227	0.000116622	2.92756e-05	9.3977e-10	0.768786	430
8	132359241	133454722	2.03958e-05	0.79408	6.21718e-05	1.06111e-05	8.83474e-10	0.492594	553
8	133455530	134566686	-3.92936e-05	-1.33033	0.000142627	6.11682e-06	1.26266e-09	0.268811	730
8	134567348	135269827	-1.48863e-05	-0.255116	9.47465e-05	3.59367e-05	8.39782e-10	0.607466	422
8	135270868	136209239	-2.10518e-05	-0.957924	8.13848e-06	5.93433e-05	9.04648e-10	0.483977	515
8	136209325	137306730	-1.56282e-05	-0.749731	1.46472e-05	2.96655e-05	6.91979e-10	0.552443	483
8	137307361	138223632	6.29788e-06	NA	1.57606e-05	-1.45761e-05	5.2688e-10	0.7838	346
8	138224181	139194661	7.73163e-06	NA	3.3486e-05	-3.31869e-05	9.1575e-10	0.798341	570
8	139195331	140093896	1.21164e-05	NA	8.23035e-05	-4.99181e-05	1.01389e-09	0.703558	520
8	140094627	141355502	3.28927e-05	NA	0.000152975	-2.32943e-05	1.299e-09	0.361436	734
8	141358681	143750205	1.35931e-05	NA	0.000272396	-3.54916e-05	1.67905e-09	0.740092	929
8	143750619	146303789	-3.7006e-06	-0.0662226	0.000102165	3.05653e-05	1.1055e-09	0.911379	714
9	342841	1006606	6.22107e-05	0.675771	3.05487e-05	0.00027742	1.60597e-09	0.120573	529
9	1007923	1792147	-5.73928e-05	NA	9.16607e-05	-9.25506e-06	1.20865e-09	0.0987701	674
9	1792277	2665240	3.45565e-05	2.0186	2.77854e-05	1.05474e-05	1.39165e-09	0.354275	682
9	2666964	3348816	-5.94189e-05	-1.35526	0.000111393	1.72563e-05	7.28704e-10	0.0277256	358
9	3349487	4378727	-3.75114e-05	-0.379676	0.000152893	6.38429e-05	1.43639e-09	0.322295	697
9	4380096	4590305	-1.41071e-06	NA	-4.42414e-06	-1.18083e-05	2.92465e-10	0.934257	140
9	4591655	5273194	-3.95492e-05	-2.91357	6.76239e-05	2.72472e-06	5.75876e-10	0.0993405	341
9	5273896	6144065	2.2951e-05	0.510481	5.86944e-05	3.44388e-05	6.40171e-10	0.364355	381
9	6144333	7232230	4.25016e-06	NA	0.000158806	-7.04498e-06	9.83655e-10	0.892206	569
9	7232510	7757891	-1.18145e-05	NA	4.46096e-05	-4.4283e-05	8.5637e-10	0.686415	463
9	7758579	8235898	-1.99644e-06	NA	-8.93057e-06	-1.82517e-06	5.83114e-10	0.934109	325
9	9375194	9793342	1.3089e-05	NA	5.59473e-05	-4.4459e-07	4.55071e-10	0.539496	253
9	8236122	9374664	8.09568e-06	0.49581	0.000219568	1.21425e-06	1.59863e-09	0.839542	801
9	9793846	10358286	5.16153e-06	0.44207	3.3367e-05	4.08561e-06	6.29337e-10	0.836987	346
9	10358672	10879071	-1.76221e-05	-0.789061	7.89437e-05	6.31797e-06	5.13461e-10	0.436754	263
9	10879188	11616822	-1.8516e-05	-1.06203	4.09105e-05	7.42993e-06	4.87291e-10	0.401587	305
9	11884425	12274220	-1.92273e-05	-2.42088	6.97125e-06	9.04852e-06	2.92506e-10	0.260921	180
9	12274774	12778224	-1.62038e-05	-0.212967	4.54966e-05	0.000127241	6.48061e-10	0.524441	272
9	12780295	13797055	-1.19284e-05	-1.669	3.84076e-05	1.32994e-06	8.80595e-10	0.687707	473
9	13797496	14712257	-2.64604e-05	-0.396772	0.000377123	1.17931e-05	1.28505e-09	0.460431	602
9	14714681	16054406	-3.66261e-05	-0.783504	4.8797e-05	4.47822e-05	1.10277e-09	0.270057	638
9	16056127	16833797	5.52249e-05	0.484291	0.000211056	6.16112e-05	2.10644e-09	0.228875	537
9	16836011	17627988	7.53664e-06	0.517195	2.03152e-05	1.04526e-05	5.87791e-10	0.755906	362
9	17628726	18659920	-1.96124e-05	NA	5.42689e-06	-1.79968e-05	1.02333e-09	0.539818	603
9	18660695	19129349	-2.00861e-06	NA	4.83764e-05	-1.42196e-05	7.41063e-10	0.941181	353
9	19456098	20324812	-5.16347e-05	-0.961143	5.12817e-05	5.62789e-05	8.77501e-10	0.0813192	482
9	20324848	21549638	-4.57926e-06	NA	2.50046e-05	-1.43948e-06	8.14481e-10	0.872522	502
9	21550959	22968575	-5.69348e-05	-0.906773	6.67173e-05	5.90908e-05	9.91733e-10	0.070618	595
9	22968789	24154728	-5.19736e-05	-0.841417	0.000245823	1.55211e-05	1.34464e-09	0.156378	435
9	24155142	25425160	-1.5394e-05	-0.454519	0.000146159	7.84825e-06	7.09052e-10	0.563188	406
9	25425511	26317104	8.55346e-06	NA	8.71875e-06	-3.3924e-05	8.2317e-10	0.765609	402
9	26317973	27335346	1.74955e-05	NA	-8.53912e-06	5.34123e-06	9.74953e-10	0.575262	533
9	27336207	28252383	1.69953e-05	NA	2.5598e-05	-3.83303e-05	9.75205e-10	0.586285	497
9	28253887	29622939	7.2941e-05	NA	0.000177713	-1.00084e-05	1.05862e-09	0.024973	659
9	29623053	30819576	1.22383e-05	0.691048	9.9846e-05	3.14118e-06	5.8276e-10	0.612182	413
9	30821676	31836697	-2.68167e-06	-0.0524096	0.000141117	1.85529e-05	8.47272e-10	0.926596	373
9	31837040	32249649	1.57084e-05	NA	5.13756e-05	-7.11884e-06	2.58342e-10	0.328412	172
9	32250247	33186788	-1.72797e-05	-0.244513	9.6708e-05	5.16426e-05	7.37106e-10	0.524476	462
9	33187897	34769004	-8.18773e-06	NA	-1.61196e-05	-2.69348e-05	8.0687e-10	0.773159	520
9	34771534	36712124	-1.28807e-05	-0.176782	9.69361e-05	5.47667e-05	1.29945e-09	0.720851	645
9	36714252	37678932	3.67455e-05	NA	6.53626e-05	-1.34614e-05	8.21487e-10	0.199826	456
9	37679713	42220384	2.56864e-05	NA	2.3151e-05	-1.60769e-05	1.03292e-09	0.424161	544
9	69576527	71968825	6.26497e-06	NA	8.5893e-05	-1.7734e-06	7.46413e-10	0.818625	445
9	71969482	73398448	-6.87273e-07	-0.0369907	6.85137e-05	5.03843e-06	9.03829e-10	0.981762	620
9	73399750	73916072	-3.11538e-05	-2.28916	6.14748e-05	3.01282e-06	4.70953e-10	0.151126	309
9	73916583	74600739	4.46783e-06	NA	6.97475e-05	-9.49366e-06	4.1219e-10	0.825822	231
9	74600822	75517582	-3.49227e-06	-0.660848	3.64444e-05	7.66269e-07	6.02404e-10	0.886854	353
9	75519251	76785168	-1.58162e-06	NA	1.6314e-05	-1.58132e-05	5.91389e-10	0.948144	378
9	76786297	78214833	-5.89736e-05	-0.628715	0.000132506	6.64006e-05	1.09818e-09	0.0751418	561
9	78215299	78900183	-3.12768e-05	NA	4.56439e-05	-1.00533e-05	1.07096e-09	0.339207	468
9	81066078	81860861	-6.2304e-05	NA	0.000318822	-5.18855e-06	7.01066e-10	0.0186187	383
9	78901112	81064897	-5.38114e-06	-0.298483	4.81352e-05	6.75221e-06	1.71682e-09	0.896668	965
9	81863722	82348771	1.09204e-05	NA	2.29387e-05	-1.12518e-05	3.9958e-10	0.584855	244
9	82349606	83041982	-2.82019e-05	-0.759012	4.02732e-05	3.42802e-05	6.33784e-10	0.262615	350
9	83043376	83455568	3.85594e-05	0.822031	3.46551e-05	6.34918e-05	3.59988e-10	0.0421239	219
9	83455867	84388566	-4.50648e-06	NA	6.32855e-05	-2.43448e-05	7.52368e-10	0.8695	418
9	84389168	86180165	9.9315e-06	NA	0.000126129	-2.66473e-05	1.18856e-09	0.77329	679
9	86181461	87571563	-4.97081e-05	NA	0.000218988	-8.83318e-06	1.19484e-09	0.150422	629
9	87571959	87811640	8.18431e-06	2.09001	1.71335e-06	8.94992e-06	2.41586e-10	0.598501	150
9	87813612	88867151	-8.70051e-06	NA	6.03667e-05	-2.73857e-05	5.58241e-10	0.712693	355
9	88869630	89948499	-2.744e-05	NA	6.52979e-05	-7.38395e-06	8.71237e-10	0.352556	515
9	89949778	90198251	-1.26425e-05	NA	2.40034e-05	-3.67771e-06	3.04119e-10	0.468478	198
9	90198375	90893610	-1.87583e-05	NA	-1.34472e-05	4.56865e-05	5.8594e-10	0.438376	338
9	90893774	91608628	1.49636e-05	NA	1.35048e-05	-4.77858e-06	4.25412e-10	0.468151	247
9	91610543	92342927	2.72754e-05	0.361698	9.14774e-05	6.21635e-05	1.48179e-09	0.478598	327
9	92443570	93441674	-1.798e-05	-1.11125	2.86762e-05	9.1293e-06	8.04147e-10	0.526049	459
9	93442205	94163515	2.53986e-05	0.579589	7.7041e-05	2.49263e-05	6.63216e-10	0.324016	360
9	94164373	95854872	-6.00771e-06	NA	9.03341e-06	-4.90584e-06	9.23729e-10	0.843305	626
9	95855100	97719592	-4.1826e-05	NA	0.00019763	-1.21859e-05	1.10123e-09	0.207526	730
9	97720818	98889276	-5.85437e-06	NA	2.81263e-05	-2.47034e-05	7.03341e-10	0.825288	455
9	98891743	100917602	2.36557e-06	NA	0.000155188	-1.39366e-05	9.26703e-10	0.93806	623
9	100919318	101473404	2.09197e-05	NA	8.24534e-05	-5.85104e-06	6.98338e-10	0.428575	376
9	103544757	103969076	-5.20988e-06	NA	4.56833e-05	-1.11254e-05	2.35278e-10	0.734117	178
9	101474837	103543692	8.75266e-06	NA	8.01065e-05	-3.8744e-05	9.73844e-10	0.779112	678
9	103969339	104552711	6.22931e-06	NA	-1.93616e-06	-1.412e-05	4.84811e-10	0.777243	292
9	104553938	105041375	-1.05865e-05	-0.356529	7.48477e-06	0.000117798	5.84502e-10	0.66147	302
9	105041756	105743445	-1.75526e-05	-0.426396	8.09823e-05	2.09251e-05	4.82964e-10	0.424463	320
9	105744075	106487777	4.57197e-06	0.397344	1.179e-05	1.12295e-05	5.47416e-10	0.845073	333
9	106488291	107545903	-3.55318e-05	-3.63962	1.31457e-05	7.24997e-06	6.56621e-10	0.165555	495
9	107546901	108751162	-1.06215e-05	-0.961217	1.3969e-05	8.74103e-06	9.28611e-10	0.727425	552
9	108754828	109972524	2.68973e-05	0.333903	0.00027088	2.39552e-05	1.34453e-09	0.463231	497
9	109974206	111137001	2.10307e-06	NA	2.13441e-05	-3.01942e-06	1.22596e-09	0.952105	673
9	111138232	111997222	-3.04599e-07	NA	1.66707e-05	-1.23639e-05	8.57011e-10	0.991698	548
9	112001473	112593531	6.05915e-07	NA	-6.71304e-06	3.42696e-05	5.23102e-10	0.978865	325
9	112594858	113255402	-2.84485e-06	NA	4.79186e-05	-3.87522e-05	7.62844e-10	0.917962	400
9	113255544	114077164	-3.89998e-05	-1.13068	3.01923e-05	3.94048e-05	7.88648e-10	0.164912	461
9	114078103	114828332	2.4345e-06	NA	2.90626e-05	-4.74809e-06	5.38685e-10	0.916462	330
9	114830330	115391053	-6.96082e-06	NA	8.62359e-06	-1.00436e-05	3.02607e-10	0.689047	230
9	115393806	116148630	1.42331e-05	NA	6.80971e-05	-1.12694e-06	6.80103e-10	0.585222	397
9	116149967	117306807	4.2126e-05	1.26436	8.16813e-05	1.35906e-05	1.28699e-09	0.240292	686
9	117307880	118569429	-5.56589e-05	-2.16858	7.71354e-06	8.54012e-05	1.09009e-09	0.0918371	679
9	118570426	120030166	-9.9768e-05	-0.791292	0.000146588	0.000108445	1.28243e-09	0.00533698	742
9	120030269	121008844	-4.53588e-05	NA	7.21975e-05	-1.07317e-05	8.0065e-10	0.108929	499
9	121009165	121318886	2.20869e-05	1.4317	5.91663e-05	4.02247e-06	2.3806e-10	0.152287	151
9	121319662	122258204	7.07736e-06	NA	0.000143895	-2.35811e-05	6.68429e-10	0.784282	431
9	124871322	125542861	-5.77312e-06	NA	0.00013497	-6.59153e-06	8.82679e-10	0.845928	335
9	122258577	124870612	-4.70257e-05	-0.394736	0.000149108	9.51823e-05	1.42316e-09	0.212564	934
9	125545194	126926376	-1.14854e-05	NA	4.3165e-05	-1.14565e-05	7.435e-10	0.673596	447
9	126927204	128926989	-4.42892e-05	NA	0.000288084	-2.60905e-06	8.95702e-10	0.138915	624
9	128927088	129477470	-1.03221e-05	NA	5.36093e-05	-2.37015e-05	7.00938e-10	0.696627	292
9	129477886	131429495	2.00449e-05	0.523949	3.65612e-05	4.00323e-05	8.39598e-10	0.489075	579
9	131430602	132891863	-1.21505e-05	-2.08246	3.133e-05	1.08662e-06	9.07891e-10	0.686761	504
9	132895131	133640777	-5.95187e-06	NA	1.89052e-05	-1.71504e-05	6.87339e-10	0.820407	303
9	133642918	134639655	2.10962e-05	0.888665	3.57207e-05	1.57765e-05	7.3496e-10	0.436472	432
9	134640928	135401279	-7.92361e-05	-0.720369	0.000245715	4.92386e-05	8.01005e-10	0.00511562	344
9	135401721	136417159	1.23886e-05	0.373099	3.68867e-05	2.98899e-05	9.14779e-10	0.682097	509
9	136429816	136979539	-1.04184e-05	NA	6.74242e-06	-3.6937e-06	6.80759e-10	0.689669	316
9	136979744	137928846	-1.20716e-05	NA	-1.61659e-05	5.44161e-05	1.09466e-09	0.715216	495
9	137929853	138817142	-1.46659e-05	-0.53423	6.6585e-05	1.13183e-05	1.19889e-09	0.671885	513
9	138817178	141146684	4.48563e-05	6.81624	6.84739e-05	6.32459e-07	6.99927e-10	0.0899811	331
10	60969	747115	-2.33472e-05	-2.23747	8.02544e-06	1.35672e-05	2.58391e-10	0.146381	154
10	747772	1330771	-1.49883e-05	-0.790219	1.66488e-05	2.16086e-05	4.5323e-10	0.481412	279
10	1331955	1609370	-8.49161e-06	-0.477145	1.19722e-05	2.64548e-05	3.95625e-10	0.669436	170
10	1610839	2104472	7.96463e-05	6.02021	0.000143779	1.21734e-06	7.09976e-10	0.00279781	389
10	2106418	3143283	1.17958e-05	0.468265	5.10708e-05	1.24252e-05	1.21362e-09	0.73491	686
10	3144251	3785605	1.08891e-05	NA	0.00010863	-1.34988e-05	7.61879e-10	0.693211	440
10	3786476	5358542	2.3747e-05	NA	0.000125065	-1.89708e-05	1.61088e-09	0.554075	954
10	5359010	6316910	3.48144e-05	2.09506	1.50453e-05	1.83537e-05	1.07611e-09	0.288561	611
10	6318458	7639684	-8.8616e-05	-0.768864	0.000117675	0.000112887	1.6826e-09	0.0307463	879
10	7639932	9432277	-2.4402e-05	-0.303172	0.00018484	3.50491e-05	1.83182e-09	0.568581	1104
10	9433090	10540465	-8.17288e-06	-0.0760436	0.000271673	4.25185e-05	1.04022e-09	0.799956	438
10	10542217	12092029	-5.9072e-05	-0.435018	0.000490542	3.759e-05	1.84373e-09	0.168905	828
10	12092208	12798954	-2.52985e-05	-0.974361	2.36128e-05	2.85499e-05	7.49335e-10	0.355391	371
10	12799286	13718384	1.03376e-05	0.163826	5.51216e-05	7.22362e-05	1.08427e-09	0.753563	597
10	13719970	14411956	-8.3709e-06	NA	1.06952e-05	-5.64102e-06	9.56522e-10	0.786652	496
10	14412084	15303527	3.55049e-06	NA	2.00428e-05	-5.32396e-05	9.55698e-10	0.908565	489
10	15303983	16443442	5.6255e-06	0.246355	1.25049e-05	4.16982e-05	7.05154e-10	0.832228	475
10	16444693	17591626	7.2941e-06	NA	8.16115e-05	-2.89e-05	1.12981e-09	0.828204	661
10	17591919	19202731	5.767e-06	0.41748	3.5021e-05	5.44878e-06	1.07289e-09	0.860243	689
10	19203300	20131614	-2.79876e-05	NA	4.01948e-05	-9.27647e-06	6.63588e-10	0.277273	446
10	20132516	21243558	-3.07781e-05	NA	4.47165e-05	-2.17318e-05	1.0907e-09	0.351365	679
10	21244087	23696890	-7.06456e-05	-0.893429	4.81302e-05	0.000129907	9.5143e-10	0.0220027	630
10	23698033	25414215	6.07331e-07	NA	1.37449e-05	-1.65371e-06	1.08882e-09	0.985315	682
10	25416598	26631987	1.25886e-05	1.13115	2.93694e-05	4.21718e-06	8.08905e-10	0.658042	554
10	26633775	27667904	5.59955e-06	NA	5.91374e-05	-2.49018e-05	6.11795e-10	0.820901	409
10	27668052	28734655	-1.45726e-05	NA	2.27703e-05	-1.7872e-05	7.58794e-10	0.59679	507
10	28735045	29174963	-3.03681e-05	-4.56945	1.69718e-05	2.60243e-06	3.51536e-10	0.105299	234
10	29175101	29961838	-3.97745e-06	NA	8.69681e-06	-1.28724e-05	9.61464e-10	0.897932	534
10	29962511	30653567	-4.70344e-06	NA	2.1615e-05	-3.36804e-06	6.84475e-10	0.857327	386
10	30654528	31479103	-1.47713e-05	-0.593617	2.43956e-05	2.53813e-05	6.95236e-10	0.575335	433
10	31479422	33656047	5.3156e-05	1.09671	6.5367e-05	3.59387e-05	1.0637e-09	0.103137	778
10	33656119	36017592	-3.66457e-06	NA	6.94055e-05	-1.10602e-05	1.20233e-09	0.915833	825
10	36020445	36884906	4.79806e-05	12.9965	9.81027e-05	1.38929e-07	6.31551e-10	0.0562307	379
10	36885921	37845308	-3.63172e-06	NA	1.78427e-05	-9.58873e-06	4.7013e-10	0.86698	313
10	38367233	43220539	7.28106e-06	NA	1.42579e-05	-1.3153e-06	2.60759e-10	0.652065	218
10	43222372	43605902	2.48411e-06	1.84139	1.29286e-06	1.40766e-06	2.90434e-10	0.884108	162
10	43606687	45247184	-1.26784e-05	NA	-2.11094e-05	9.26718e-06	9.70993e-10	0.684103	687
10	45247418	46769302	-1.6023e-05	NA	1.56718e-06	-1.51747e-05	5.25941e-10	0.484755	370
10	47768664	49812917	-3.78368e-05	NA	3.71582e-05	-8.533e-06	6.05924e-10	0.124266	363
10	49816189	50839403	-2.18721e-05	NA	-1.53331e-05	9.04373e-07	8.69023e-10	0.458116	564
10	50840736	52086621	7.40407e-06	NA	8.36911e-07	-5.62469e-06	3.37139e-10	0.68677	209
10	52086939	52707026	-1.91519e-05	-0.521437	6.4496e-05	2.09165e-05	4.32205e-10	0.356931	236
10	52708822	53362540	4.64029e-07	NA	2.6206e-05	-2.44642e-05	5.57471e-10	0.98432	341
10	53362932	54413554	1.44378e-05	NA	9.77396e-05	-2.63315e-05	8.15477e-10	0.613146	511
10	54413909	55334166	2.1492e-05	NA	3.03215e-06	-2.71168e-05	8.33674e-10	0.456663	523
10	55334740	56204677	8.57249e-06	0.354117	3.81357e-05	1.5367e-05	5.92311e-10	0.724662	452
10	56207098	56883966	-2.07069e-06	-0.0803367	2.57851e-05	2.57652e-05	5.80346e-10	0.931502	279
10	56885639	58806290	-8.88114e-06	NA	1.30361e-05	-5.24709e-06	9.12412e-10	0.768745	702
10	59158617	59822195	-8.40111e-06	-5.21798	3.31079e-06	7.82957e-07	4.00928e-10	0.6748	310
10	59822974	60375613	-6.28854e-06	NA	-8.74521e-06	6.18528e-07	2.59172e-10	0.696077	205
10	60375857	62558737	-3.83611e-05	-0.37878	0.000252687	4.05908e-05	1.57959e-09	0.334443	965
10	62558842	64263322	-8.10458e-05	-0.965181	0.000220784	3.19356e-05	1.57218e-09	0.0409543	625
10	64263402	65469133	-5.82615e-05	-1.00329	0.000129151	2.61103e-05	7.63668e-10	0.0350065	434
10	65735028	66980708	9.00395e-06	0.422448	3.68336e-05	1.23332e-05	6.08165e-10	0.71503	394
10	66980980	67545544	3.0769e-06	NA	1.94027e-05	-1.5731e-05	3.45879e-10	0.868594	227
10	67546331	68429563	4.58991e-07	0.00897249	6.79993e-05	3.84839e-05	7.97203e-10	0.98703	512
10	68430236	69893580	-7.16878e-06	-0.530604	5.58905e-05	3.26596e-06	7.61694e-10	0.795057	548
10	69896336	71052508	-3.58332e-05	-1.44067	1.12836e-05	5.48267e-05	6.84979e-10	0.170957	440
10	71052888	72479853	2.87344e-06	NA	2.4117e-05	-1.13054e-05	1.84189e-09	0.946619	925
10	72480072	73612902	9.83292e-06	0.0962565	0.000147144	7.09192e-05	1.74426e-09	0.813869	784
10	73614288	75696752	1.66597e-05	0.718688	2.11196e-05	2.5443e-05	6.67919e-10	0.519172	548
10	75700056	78638957	-4.53479e-06	NA	8.28375e-05	-1.28102e-05	1.17355e-09	0.894688	888
10	78642246	79740262	-3.03189e-05	-0.461078	6.25813e-05	6.90927e-05	9.347e-10	0.321347	593
10	79742617	80874092	-4.1988e-06	NA	0.000133289	-5.60404e-07	1.08959e-09	0.89878	593
10	80874523	81881954	-5.03264e-06	-0.473732	8.99006e-06	1.25534e-05	5.78962e-10	0.834326	305
10	81882370	82378624	2.43973e-06	0.572973	1.5259e-05	1.1882e-06	4.10185e-10	0.904117	279
10	82379403	82881996	-7.08982e-06	NA	5.81446e-05	-3.34797e-05	4.26516e-10	0.731376	243
10	82883949	83597042	4.71033e-06	NA	8.4312e-05	-7.46229e-06	4.24652e-10	0.819197	268
10	83597818	84383108	1.56052e-05	0.363193	6.46525e-05	2.85549e-05	4.9341e-10	0.482347	340
10	84383277	85424102	3.22233e-05	0.764944	5.9036e-05	3.00582e-05	8.2935e-10	0.263173	484
10	85424493	86459792	1.14534e-05	0.521839	2.84203e-05	1.69499e-05	9.92453e-10	0.716184	526
10	86460169	87285511	-6.5947e-06	NA	6.53235e-05	-1.10752e-05	4.87633e-10	0.765214	353
10	87285907	88450872	4.01415e-05	0.754463	7.81008e-05	3.62457e-05	9.15979e-10	0.184731	494
10	88451869	89845801	2.90488e-06	0.109779	2.26121e-05	3.09655e-05	5.84108e-10	0.90433	369
10	89846944	90734906	8.89929e-05	1.58383	1.66014e-05	0.000190174	8.19443e-10	0.00187834	406
10	90735832	91959588	-1.85056e-06	NA	2.95971e-05	-1.09456e-05	9.1062e-10	0.951101	591
10	91960142	92682235	-1.04202e-05	NA	3.06911e-06	-8.081e-06	4.34618e-10	0.617196	320
10	92682369	94196248	-2.28951e-05	-1.16834	2.86385e-05	1.3409e-05	6.77784e-10	0.379174	469
10	94196690	95064828	6.496e-06	NA	3.53087e-06	-3.77551e-06	4.63949e-10	0.762968	354
10	95065655	95946938	1.43845e-05	NA	2.41379e-05	-1.70893e-05	6.66949e-10	0.577532	407
10	95949432	97984754	-4.76939e-06	-0.0485994	0.000157116	6.12978e-05	1.80816e-09	0.910695	850
10	97985690	99554180	-3.74862e-05	-0.387918	5.73086e-05	0.000162946	1.00801e-09	0.237723	663
10	99554895	100240681	-4.31695e-05	-0.958252	7.00962e-05	2.89534e-05	5.22874e-10	0.0590398	333
10	100241204	102089663	1.62553e-05	1.59193	2.01281e-05	5.18015e-06	9.64424e-10	0.600672	712
10	102090924	104207799	-5.17959e-05	NA	0.000129802	-6.04079e-06	9.53459e-10	0.0934583	687
10	104208761	106139081	-4.39926e-05	-0.218914	0.000265204	0.000152276	1.47835e-09	0.252552	682
10	106139294	107874146	2.64886e-05	NA	0.000347675	-8.77132e-06	1.76749e-09	0.528656	730
10	107875182	109577686	-2.69595e-06	NA	9.91567e-05	-2.60078e-05	1.14813e-09	0.936584	740
10	109578567	110311094	-2.83765e-05	-1.71506	3.75386e-05	7.29259e-06	4.48589e-10	0.180316	318
10	110311425	112559414	-9.04898e-06	-0.315654	3.30396e-05	2.48738e-05	1.08344e-09	0.783382	763
10	112560012	113839866	1.72494e-06	NA	3.56095e-06	-3.77591e-05	7.05886e-10	0.948234	516
10	113845990	115698315	-4.31881e-06	-0.0873415	0.000104582	2.33792e-05	1.57601e-09	0.91337	910
10	115700005	117702645	1.9458e-05	NA	8.91315e-05	-1.52539e-05	9.47691e-10	0.527342	674
10	117705146	118416795	2.1197e-05	NA	-3.33272e-06	5.64395e-05	5.31573e-10	0.3579	357
10	118417453	119697663	-0.000137176	-1.05012	0.000430484	3.96393e-05	1.18396e-09	6.70072e-05	621
10	119698700	120994671	3.42791e-06	0.0978531	0.000155988	7.86719e-06	9.48464e-10	0.911374	526
10	120997666	121874991	1.14405e-05	1.44143	4.94669e-05	1.27346e-06	6.24421e-10	0.647073	392
10	121875531	122805770	-6.60678e-06	NA	5.41644e-05	-2.98381e-05	8.79638e-10	0.823722	504
10	122807254	123853223	2.22666e-05	0.438826	4.98221e-05	5.16774e-05	8.89345e-10	0.455273	519
10	123855124	124894743	-4.9145e-05	-0.752641	5.53181e-05	7.70753e-05	8.99299e-10	0.101254	542
10	124894909	125868860	2.13703e-06	NA	4.37324e-05	-2.95503e-05	1.06922e-09	0.947891	559
10	125919795	126739513	-2.56504e-05	-0.465797	6.76203e-05	4.48452e-05	7.8316e-10	0.359365	450
10	126739798	127820978	-3.81184e-06	NA	0.000190515	-2.22283e-06	8.50735e-10	0.896022	514
10	127821105	128409952	-7.734e-07	NA	4.7498e-05	-1.68811e-05	7.54012e-10	0.97753	404
10	128410393	129482709	-2.39213e-05	-0.773248	0.000105845	9.0419e-06	1.17253e-09	0.484808	632
10	129483173	130282731	1.11455e-05	0.458751	2.61097e-05	2.2607e-05	9.19395e-10	0.713189	489
10	130282817	131192968	-1.58076e-05	-0.344706	0.000110999	1.8946e-05	1.07976e-09	0.63047	536
10	131195759	132251820	2.81853e-06	NA	9.85855e-05	-1.58474e-05	1.0288e-09	0.929977	595
10	132252499	132964299	3.29093e-06	NA	5.24991e-05	-2.21705e-05	8.68793e-10	0.911101	471
10	132966372	133355925	3.15701e-05	0.435381	0.000100048	5.25537e-05	7.21243e-10	0.239781	284
10	133356417	134858046	1.30535e-05	NA	0.000612756	-1.70587e-05	1.80535e-09	0.758677	636
10	134858720	135524335	1.23212e-05	NA	8.50647e-06	-1.58061e-05	3.85778e-10	0.530455	242
11	333347	1057948	4.27077e-06	0.128529	4.79938e-05	2.30053e-05	5.08554e-10	0.849794	320
11	1058583	1861912	-4.28127e-07	NA	2.01329e-05	-1.82917e-05	6.08096e-10	0.986148	310
11	1862168	2422034	-2.44411e-06	NA	1.16534e-05	-2.54264e-05	5.17369e-10	0.914429	247
11	2423545	3660412	2.02075e-05	0.356942	5.21981e-05	6.1401e-05	1.11258e-09	0.544631	525
11	3661873	4745931	-5.57308e-05	-1.32555	5.41814e-05	3.26247e-05	9.19289e-10	0.0660477	514
11	4746391	5529152	-1.1136e-05	NA	3.32968e-05	-3.27234e-05	9.80403e-10	0.722099	652
11	5532222	6010718	-6.4189e-06	NA	1.37045e-05	-1.87739e-05	5.59125e-10	0.786037	357
11	6011761	6917273	-4.92964e-06	NA	3.89239e-05	-1.1142e-05	9.15481e-10	0.870577	553
11	6917772	7715871	-3.22879e-05	-0.729587	0.00012355	1.5852e-05	1.13954e-09	0.338832	482
11	7717884	9068716	-9.9816e-07	NA	6.23321e-06	-1.59825e-05	1.11716e-09	0.976176	666
11	9069046	10370675	1.28283e-06	NA	4.4339e-05	-2.05074e-05	6.45695e-10	0.959737	439
11	10371614	11361034	1.01058e-05	NA	3.78189e-05	-1.26066e-06	1.22182e-09	0.772495	681
11	11361458	12018942	-6.59939e-05	-0.83056	9.63713e-05	6.55116e-05	1.08795e-09	0.0454157	492
11	12019010	13133902	3.13219e-05	0.284504	0.000196577	6.16572e-05	1.38798e-09	0.4005	717
11	13134600	14934686	-3.19632e-05	-1.69273	4.04985e-05	8.80419e-06	1.02742e-09	0.318674	721
11	14936943	16789155	4.11323e-07	0.00871708	0.000103421	2.15285e-05	1.03552e-09	0.989802	640
11	16790799	18788126	2.48659e-05	2.00544	9.27986e-06	1.65672e-05	1.44092e-09	0.512426	914
11	18789820	20113591	-5.8644e-05	-0.617214	8.87595e-05	0.000101709	1.44716e-09	0.123176	791
11	20115277	21773251	-3.98342e-05	NA	7.07178e-05	-1.56003e-05	1.88427e-09	0.358794	1014
11	21773680	23111273	-4.22666e-05	-0.56614	8.62961e-05	6.45886e-05	1.0156e-09	0.184746	501
11	23112584	24749839	2.13327e-05	NA	8.0804e-05	-1.75639e-05	1.19937e-09	0.537905	708
11	24750113	25106557	-3.6128e-05	-3.04959	6.86114e-05	2.04553e-06	2.57761e-10	0.0244317	162
11	25109191	26046095	-3.91565e-05	NA	9.75718e-05	-2.64874e-05	5.81625e-10	0.104458	401
11	26046627	27018778	1.48681e-06	NA	-1.86508e-06	-1.05303e-05	6.17379e-10	0.952284	416
11	27019873	28741185	-3.56389e-05	-0.390865	0.00030336	2.74054e-05	7.76239e-10	0.200839	545
11	28742220	30056918	-1.59883e-05	NA	0.000202226	-1.86443e-05	8.46434e-10	0.58263	402
11	30057440	31853968	-1.54988e-05	-0.122697	0.000114483	0.000139376	1.64234e-09	0.702134	576
11	31856654	33383448	-5.52985e-06	-0.0198953	0.000141455	0.000546144	2.32741e-09	0.908743	564
11	33384046	34321466	1.32423e-06	0.0542078	4.60436e-05	1.29609e-05	7.65986e-10	0.961838	428
11	34321876	35034307	-4.69007e-06	NA	-8.08268e-06	-5.48861e-06	6.6147e-10	0.855302	445
11	35036029	36117340	-4.31116e-05	-0.883127	9.21874e-06	0.000258507	1.28789e-09	0.229631	598
11	36118027	37838625	-2.38574e-05	NA	3.80778e-05	-2.26867e-05	1.26068e-09	0.501632	744
11	37839347	40357803	-3.13006e-06	NA	0.000145191	-2.57037e-05	9.39162e-10	0.918648	640
11	40359663	40716222	3.12748e-05	1.12488	4.84085e-05	1.59682e-05	2.25535e-10	0.0372959	153
11	40716823	42243196	-5.07465e-05	-0.796448	0.000166982	2.43124e-05	9.02128e-10	0.0911136	589
11	42244050	42854352	-9.62525e-06	NA	5.65307e-05	-1.23753e-05	3.74286e-10	0.618823	256
11	42854878	43952796	-6.25424e-05	-1.53986	0.000168357	9.79843e-06	7.27902e-10	0.0204422	469
11	46252956	47893120	2.45717e-05	0.702272	0.00011384	1.07538e-05	6.05571e-10	0.318032	416
11	43953774	46245900	-1.87782e-05	-0.376532	8.15586e-05	3.04953e-05	2.06079e-09	0.679128	1083
11	48351331	49659131	2.34645e-06	NA	1.78781e-05	-2.3571e-07	2.72616e-10	0.88699	215
11	49660004	55116367	8.80949e-06	1.22181	3.06642e-05	1.69535e-06	3.8634e-10	0.654013	302
11	55116451	56160712	3.35296e-06	NA	5.117e-06	-5.71648e-06	5.30183e-10	0.884223	426
11	56625775	58455947	9.50798e-06	0.502882	1.20214e-05	2.97364e-05	9.3164e-10	0.755417	712
11	58457495	59615953	-2.43987e-05	-1.33384	2.17666e-05	1.53722e-05	3.75164e-10	0.207788	298
11	59620206	61870732	2.91433e-05	0.397735	0.000100531	5.3406e-05	1.45816e-09	0.445346	811
11	61873755	63153602	-3.35478e-06	-0.164095	7.47201e-05	5.59371e-06	8.77071e-10	0.90981	404
11	63154309	66835194	6.36714e-05	0.36807	0.000149763	0.000199812	1.96567e-09	0.15097	1060
11	66835372	68515239	-2.76706e-06	-0.114958	1.64425e-05	3.52368e-05	5.79611e-10	0.908497	411
11	68521072	69508567	-1.82123e-05	-0.543341	3.69815e-05	3.03808e-05	1.10351e-09	0.583523	390
11	69509343	70613763	-1.93446e-05	-0.427684	2.30634e-05	8.87049e-05	9.18726e-10	0.523335	465
11	70616465	71842303	-7.31268e-06	NA	2.91202e-05	-1.96809e-06	5.42397e-10	0.753528	363
11	71842976	74158869	1.83778e-06	NA	0.000127849	-2.98665e-05	1.05149e-09	0.954804	679
11	74159542	76431100	4.9717e-05	0.969722	3.94254e-05	6.66714e-05	1.41891e-09	0.186882	887
11	76432156	77903706	-1.6027e-05	NA	0.000149995	-4.99838e-07	7.33231e-10	0.553932	542
11	77904339	79723318	1.92957e-05	NA	0.000116515	-1.22287e-05	1.45033e-09	0.612385	879
11	79723675	80720242	-2.98037e-05	NA	0.000238985	-1.08904e-05	8.82649e-10	0.315777	465
11	80721384	81653514	2.35579e-05	NA	2.63871e-05	-2.07203e-06	9.2574e-10	0.438772	550
11	81654617	82844918	-3.81393e-06	NA	1.3628e-05	-1.18615e-05	7.47599e-10	0.889064	480
11	82847086	83575703	2.07773e-06	NA	2.40402e-05	-1.28509e-05	3.56736e-10	0.912405	267
11	83576460	84208616	-8.45079e-06	NA	-1.72206e-06	2.46951e-05	4.88609e-10	0.702231	303
11	84212522	84618654	1.57492e-05	0.992201	1.47092e-05	1.71289e-05	3.01934e-10	0.364743	168
11	84618788	86623913	3.15916e-05	0.36992	0.000103996	7.01313e-05	1.942e-09	0.473448	831
11	86625137	87429545	1.09732e-05	1.01913	1.04972e-05	1.10442e-05	5.3435e-10	0.635	370
11	87431647	87827395	-4.06163e-06	NA	-7.21267e-06	2.35621e-05	3.05306e-10	0.816187	166
11	87827514	89208590	1.76135e-05	0.408506	2.71612e-05	6.8446e-05	8.44406e-10	0.544424	525
11	89441680	91115475	1.37083e-05	NA	0.000131608	-8.98699e-06	6.61722e-10	0.594102	481
11	91118661	91676282	-2.7064e-06	NA	-1.036e-06	-8.98817e-06	3.08082e-10	0.877459	196
11	91677374	92626428	5.02839e-06	NA	8.26068e-05	-7.93184e-06	5.03125e-10	0.82262	363
11	92627643	93270431	-4.18606e-05	-0.860316	3.47164e-05	6.81962e-05	4.3112e-10	0.0437925	277
11	93272186	94389331	-3.14402e-05	-1.13454	1.83544e-05	4.184e-05	6.11563e-10	0.203604	421
11	94391845	95329108	-2.00749e-06	-0.102752	4.77336e-05	7.99647e-06	7.51129e-10	0.941609	415
11	95332310	96848965	2.34865e-05	0.256947	0.000198163	4.21627e-05	1.11458e-09	0.481745	668
11	96849530	98703542	-2.28029e-06	NA	3.77043e-05	-1.76291e-05	1.30935e-09	0.949753	779
11	98703733	99613901	-1.18711e-07	-0.0155791	1.12365e-05	5.16739e-06	8.81073e-10	0.996809	508
11	99614560	101156501	2.32703e-05	0.70962	7.67312e-05	1.40146e-05	1.37021e-09	0.529579	812
11	101158517	101892922	-2.53647e-06	NA	5.94337e-05	-2.07808e-05	4.57104e-10	0.905562	343
11	101894471	102668702	2.04246e-06	NA	5.01665e-06	-1.91164e-05	6.35816e-10	0.935442	378
11	102668882	103491310	-1.66742e-05	NA	2.2651e-05	-7.05872e-06	5.92497e-10	0.493332	382
11	103491586	104871322	-4.78661e-06	NA	7.78303e-05	-9.59411e-06	7.82561e-10	0.864139	550
11	104872103	106251514	-5.63029e-05	-1.03501	0.000161482	1.83251e-05	7.50979e-10	0.0399224	418
11	106252171	107489662	-9.41209e-06	-0.530488	2.149e-05	1.46482e-05	9.23085e-10	0.756722	535
11	107491606	108495975	-7.15406e-06	NA	-4.74443e-06	0.000114139	5.47417e-10	0.75978	326
11	108496357	110701645	1.73854e-05	0.558265	0.000110032	8.81394e-06	1.04586e-09	0.590863	739
11	110702636	111981853	-2.8267e-05	NA	2.0468e-05	-8.93529e-07	6.86414e-10	0.280627	469
11	111985737	113103996	-0.000121899	-0.79517	0.000330642	7.10755e-05	1.54525e-09	0.00192877	470
11	113105405	113958177	1.63848e-05	NA	8.56085e-05	-1.81243e-05	6.87704e-10	0.532103	413
11	113959061	114742322	-2.23686e-06	-0.120214	2.60888e-05	1.32713e-05	7.67752e-10	0.935658	447
11	114743956	115627217	-1.89767e-05	-0.358978	0.000119992	2.3289e-05	6.90432e-10	0.47017	414
11	115652723	117097952	-1.00202e-05	NA	9.37196e-05	-8.74914e-07	1.27381e-09	0.7789	687
11	117098436	118898319	-2.77204e-06	-0.150246	8.40895e-05	4.0481e-06	1.49991e-09	0.942939	898
11	118899218	120171371	1.38606e-05	NA	2.6398e-05	-2.09209e-05	9.87905e-10	0.659222	572
11	120173354	121660636	3.69005e-05	1.06551	9.12509e-05	1.31436e-05	1.13528e-09	0.273445	709
11	121661507	123289851	1.01657e-06	NA	0.000107156	-1.8595e-05	1.35151e-09	0.97794	720
11	123291301	124403522	7.26227e-06	NA	8.46326e-05	-1.4699e-05	1.02483e-09	0.820537	622
11	124404297	125984562	-1.47176e-05	NA	4.49116e-05	-1.73675e-05	1.37948e-09	0.691914	767
11	125984970	126772347	8.19573e-05	1.36075	0.000160054	2.26646e-05	9.64636e-10	0.00832007	526
11	126772905	127715860	2.45283e-05	NA	0.000305441	-5.2779e-05	7.65112e-10	0.37521	457
11	127716140	129186210	4.27407e-05	0.915312	6.35317e-05	3.43205e-05	1.25528e-09	0.227685	713
11	129187995	129838375	-1.63662e-06	NA	-5.45756e-06	-3.72494e-05	6.1414e-10	0.947345	320
11	129839528	130892029	-2.45092e-05	-0.991423	3.69424e-05	1.6543e-05	8.00477e-10	0.386342	437
11	130894131	131870763	2.43652e-05	NA	0.00028646	-5.15808e-05	1.2918e-09	0.49783	675
11	131871467	132386355	6.10437e-06	NA	8.78285e-05	-1.33514e-05	5.33259e-10	0.791514	339
11	132386834	133679495	-7.65393e-05	NA	0.000207896	-2.22886e-05	1.70991e-09	0.0641747	781
11	133679758	134946382	4.64895e-05	NA	0.000262268	-2.09232e-05	1.42139e-09	0.217539	717
12	68657	665200	-2.24084e-05	-0.401726	7.71139e-05	4.03486e-05	4.39534e-10	0.28514	215
12	665655	1602602	5.47054e-06	NA	-1.09213e-05	-1.70857e-05	5.72854e-10	0.819208	325
12	1602652	2176046	1.87024e-05	NA	4.52316e-05	-4.14025e-06	6.02218e-10	0.445992	281
12	2176265	2886299	1.08036e-05	0.377621	8.64504e-06	9.46801e-05	6.40293e-10	0.669414	322
12	2886946	3558488	-5.62711e-05	-1.78224	5.78762e-05	1.72241e-05	7.16552e-10	0.0355411	354
12	3559429	4693778	3.09006e-06	0.0692233	9.42084e-05	2.11514e-05	1.61804e-09	0.938767	652
12	4695425	5877653	7.86993e-06	NA	6.88134e-05	-1.82474e-05	1.46541e-09	0.837115	806
12	5878686	6879279	1.60793e-05	1.14326	8.28696e-06	2.38695e-05	8.17078e-10	0.573765	441
12	8658644	10477423	7.72614e-06	NA	-1.43739e-05	8.15863e-05	4.52273e-10	0.716383	256
12	10477712	11684725	5.43001e-06	NA	-6.16456e-06	6.54472e-06	6.75412e-10	0.834497	450
12	11687997	12530718	1.41638e-05	0.408721	9.15887e-05	1.31118e-05	8.76433e-10	0.632343	424
12	12533494	13362446	5.95257e-05	0.78592	0.000109483	5.23971e-05	7.32077e-10	0.0278057	381
12	13362818	14658341	4.09794e-06	0.0635729	0.000185769	2.23672e-05	1.54892e-09	0.917071	699
12	14659441	16423287	4.7866e-05	1.11404	0.00010949	1.68607e-05	9.32502e-10	0.117002	585
12	16423998	18466533	-3.72859e-06	-0.169672	5.15752e-05	9.36324e-06	1.22031e-09	0.914999	742
12	18467618	19924288	-9.67463e-06	NA	0.000325681	-1.23626e-05	1.49174e-09	0.80221	579
12	19925541	21568051	-2.81737e-05	-0.549913	5.08145e-05	5.16549e-05	1.41048e-09	0.453152	877
12	21569730	22325878	-5.55591e-06	NA	-1.2296e-06	-1.02382e-05	4.65831e-10	0.796855	305
12	22327634	22943718	-9.11502e-06	NA	3.28056e-05	-3.15267e-06	3.40848e-10	0.621507	201
12	22944771	23819079	-1.04712e-05	NA	5.6268e-05	-5.60783e-06	6.8e-10	0.688014	360
12	23819364	24545631	-3.11373e-05	NA	0.000146157	-7.00367e-06	9.30788e-10	0.307444	411
12	24545834	25991825	-1.73374e-05	-0.307598	0.000107105	2.96616e-05	1.22116e-09	0.6198	715
12	25992543	27529660	1.63678e-06	0.0190518	0.000109134	6.76311e-05	1.37874e-09	0.96484	775
12	27529712	29111136	2.81399e-06	NA	2.27575e-05	-1.39121e-06	1.15976e-09	0.934146	699
12	29111480	30354932	3.37808e-05	0.993358	3.67414e-05	3.14755e-05	1.10155e-09	0.308768	708
12	30355547	31067009	-1.67993e-05	-7.96598	3.17415e-05	1.40112e-07	6.11826e-10	0.497031	414
12	31067490	32081072	-2.17793e-06	NA	8.56144e-05	-3.5144e-06	7.83592e-10	0.937984	406
12	32082695	32645755	1.59215e-06	0.234417	2.37516e-05	1.94221e-06	5.64597e-10	0.946577	311
12	32645848	33435901	-8.89352e-06	-1.5776	3.77157e-06	8.42619e-06	5.73015e-10	0.710245	369
12	33436298	38231063	1.37208e-06	0.40889	1.23657e-06	9.10598e-06	4.38531e-10	0.947759	325
12	38233264	40017827	2.69518e-07	NA	1.11119e-05	-1.2389e-07	5.4304e-10	0.990772	407
12	40022029	41015211	-1.23871e-06	NA	1.83471e-05	-2.1485e-05	7.19573e-10	0.963169	473
12	41015333	42346846	4.91766e-06	NA	0.000215779	-1.86774e-05	1.01056e-09	0.877061	665
12	42347363	43074061	7.17702e-06	NA	1.02336e-05	-1.1899e-05	4.08311e-10	0.722455	261
12	43074434	43982146	-3.54633e-05	-1.02834	5.14242e-05	2.31267e-05	6.29227e-10	0.157433	418
12	43982342	44922863	4.2906e-06	NA	-8.91144e-06	-2.07791e-06	3.32583e-10	0.813999	218
12	44923334	46022099	-4.47921e-06	NA	3.13128e-05	-9.27595e-06	4.94852e-10	0.840421	339
12	46023426	47504173	-8.78475e-05	-0.502214	5.271e-05	0.000580482	1.3877e-09	0.0183634	481
12	47505424	48267360	-3.33446e-06	-0.161419	5.72467e-05	7.45402e-06	7.08958e-10	0.90034	359
12	48267635	48965461	1.95134e-05	0.456483	4.73556e-05	3.85873e-05	5.31564e-10	0.397352	363
12	48967935	50160195	3.64396e-05	NA	0.000146491	-1.06525e-05	4.42895e-10	0.0833625	313
12	50160662	51582048	-7.41201e-07	-0.0322026	1.24992e-05	4.23844e-05	5.7036e-10	0.975241	414
12	51582188	52913730	5.29911e-05	0.974133	4.60578e-05	6.42489e-05	1.09585e-09	0.10943	696
12	52914211	54379670	-4.39033e-06	NA	4.64115e-05	-2.13763e-05	1.17076e-09	0.897903	715
12	54380016	56792337	6.37157e-05	0.395619	0.000240241	0.000107967	1.75967e-09	0.128787	759
12	56795415	57534912	-3.30646e-05	-0.786013	3.71241e-05	4.76662e-05	7.48954e-10	0.226974	235
12	57535266	58748272	4.86453e-06	NA	-1.0756e-06	2.76969e-05	5.3027e-10	0.832694	385
12	58748846	60859665	-2.18709e-05	NA	0.000165673	-1.08154e-05	9.85984e-10	0.486105	697
12	60859809	61738896	-6.86182e-06	-0.941146	5.50096e-05	9.66331e-07	3.43703e-10	0.71129	262
12	61740561	63158569	-2.42332e-06	-0.0895702	6.10632e-05	1.19871e-05	1.02569e-09	0.939684	600
12	63158712	63908647	6.00958e-06	NA	-4.15799e-06	-2.19211e-05	6.13164e-10	0.808244	359
12	63910665	65383507	-1.56548e-06	-0.22433	2.94535e-05	1.65342e-06	6.84759e-10	0.952295	407
12	65926411	67039427	2.07859e-05	NA	4.14586e-05	-5.67602e-06	7.10328e-10	0.43545	476
12	67039600	67817612	3.30539e-06	NA	8.89489e-05	-3.38616e-05	6.79574e-10	0.899102	375
12	67818111	68740414	-1.51409e-07	-0.00140634	0.000106071	0.000109277	1.19175e-09	0.996501	515
12	68742112	69826093	-6.23321e-05	-0.798854	8.24056e-05	7.38808e-05	9.55595e-10	0.0437591	486
12	69826237	70815755	1.31246e-05	NA	1.52116e-05	-2.24438e-06	8.00327e-10	0.642698	524
12	70817279	71688642	-9.79327e-06	-1.56098	1.54014e-06	2.55566e-05	7.45514e-10	0.719839	412
12	71690933	72513196	-1.166e-06	NA	2.43454e-05	-2.815e-05	4.69786e-10	0.957098	315
12	72525849	74846997	-4.36572e-05	-0.600969	0.000106114	4.97318e-05	1.25583e-09	0.217971	630
12	75193041	76058346	3.96125e-05	1.02472	8.56689e-05	1.74435e-05	1.18483e-09	0.24981	326
12	76060283	77098899	1.68869e-05	NA	3.6865e-05	-8.68333e-06	7.66473e-10	0.541887	450
12	77099081	78398357	4.51134e-06	NA	-1.92704e-06	-1.23019e-05	1.05025e-09	0.889287	621
12	78400884	78925445	7.70216e-06	NA	1.84847e-05	-1.07655e-06	4.57437e-10	0.718758	244
12	78926240	80944201	-2.78679e-06	NA	4.84525e-05	-2.08494e-05	7.46546e-10	0.918761	511
12	80945774	83137872	-3.11139e-05	-2.65418	8.34189e-06	1.64733e-05	1.16594e-09	0.362189	720
12	83143660	83854442	-1.21569e-05	NA	1.88772e-05	-7.53391e-06	4.80647e-10	0.57923	268
12	83856540	85014953	-2.45897e-05	NA	0.000179827	-4.47543e-06	5.58076e-10	0.297925	417
12	85016898	87296535	-6.80272e-06	-0.536456	9.26913e-06	1.73483e-05	7.87521e-10	0.808462	569
12	87297692	87905878	-9.36033e-06	-0.416069	3.08636e-05	1.63985e-05	4.18621e-10	0.647319	165
12	87909726	88848006	9.59877e-06	NA	-2.54473e-06	-2.21253e-06	3.16588e-10	0.589562	217
12	88851543	91827908	1.5297e-05	NA	9.48232e-05	-3.03664e-06	1.4419e-09	0.687061	892
12	91827930	93792073	-1.72197e-05	NA	3.79861e-06	-1.26249e-06	1.38686e-09	0.643801	765
12	93792655	95717265	4.5418e-05	1.17301	2.27467e-05	6.59077e-05	1.87631e-09	0.294401	1014
12	95717497	97439396	-7.51755e-05	-0.579145	0.000227342	7.41136e-05	1.8658e-09	0.0817924	835
12	99224060	99816442	-1.06669e-05	NA	5.16396e-05	-5.52286e-08	4.69971e-10	0.62269	205
12	97439589	99220284	-1.34319e-05	-0.415255	0.000100388	1.04222e-05	1.59787e-09	0.736856	908
12	99816842	101857521	-1.69679e-05	NA	1.61267e-05	-1.3822e-05	1.35963e-09	0.645394	799
12	101857796	102961329	6.50022e-05	1.06652	0.000113652	3.26841e-05	6.76297e-10	0.0124356	416
12	102961450	104011319	3.96174e-07	0.0131938	2.40144e-05	3.75458e-05	8.13235e-10	0.988916	433
12	105817813	106155478	-1.13407e-06	-0.0644853	1.78346e-05	1.73418e-05	3.77563e-10	0.953459	201
12	104012667	105816376	2.02878e-05	NA	9.70871e-05	-2.80384e-07	1.84933e-09	0.637093	1160
12	106156001	107521770	-9.4032e-06	-0.290443	8.44197e-05	1.24161e-05	1.07633e-09	0.774406	612
12	107527013	108504440	-7.10241e-06	-0.365785	7.49172e-05	5.03243e-06	6.84879e-10	0.786089	424
12	108506696	110111462	-8.43034e-05	-1.37485	6.47273e-05	5.8089e-05	1.11398e-09	0.0115422	699
12	110112932	113027651	-3.8844e-05	-0.614789	6.83529e-05	5.84035e-05	1.10847e-09	0.243328	564
12	113030227	113877766	-1.55442e-05	-0.784888	9.68187e-06	4.05097e-05	6.28335e-10	0.535183	331
12	113885696	114882476	-5.61976e-06	NA	8.22778e-05	-1.93734e-05	1.06495e-09	0.863274	596
12	114883085	115326972	1.08969e-05	1.32637	2.22626e-05	3.03179e-06	4.30907e-10	0.599624	185
12	117087697	117644288	-6.69101e-07	NA	6.89103e-06	-1.25661e-05	3.18599e-10	0.970097	183
12	115329869	117087376	-4.83483e-05	-0.662248	9.98995e-05	5.3353e-05	1.84772e-09	0.260687	966
12	117644436	118888131	1.86377e-05	0.25644	0.000210844	2.50525e-05	1.63486e-09	0.644835	673
12	118888731	119301273	-4.40413e-06	NA	7.05474e-05	-7.67397e-06	6.06797e-10	0.858104	200
12	119303044	120007172	-9.6498e-06	-0.323884	6.70208e-05	1.32449e-05	8.99371e-10	0.747625	392
12	120008093	121720040	-5.15882e-05	NA	0.000218813	-4.3906e-07	9.5765e-10	0.0955054	642
12	124710996	125416169	1.57995e-05	NA	9.15895e-05	-7.6558e-06	1.10136e-09	0.634018	362
12	121721831	124710880	-0.000161645	-0.761933	0.000177133	0.000254093	4.07361e-09	0.0113208	877
12	125417493	126461057	5.90509e-06	NA	0.000132848	-5.62301e-05	1.02796e-09	0.853874	517
12	126463562	127382559	-3.01604e-06	NA	3.42715e-05	-9.39872e-06	8.31243e-10	0.916685	515
12	127383648	128141516	-2.64388e-05	NA	1.66278e-05	-1.69716e-05	8.51287e-10	0.364853	401
12	128141610	128810520	4.64463e-06	0.0460994	0.000140247	7.23798e-05	1.02453e-09	0.884626	445
12	128814615	129688509	-2.03492e-05	NA	0.000113075	-4.2667e-06	1.36569e-09	0.581878	570
12	129689639	130157939	3.40301e-07	NA	-3.7012e-06	2.32591e-05	7.3847e-10	0.990009	345
12	130158997	130859973	3.00531e-05	NA	1.68764e-05	-1.00913e-05	9.68876e-10	0.334291	456
12	130861322	131407836	1.0009e-05	NA	2.37397e-05	-2.22011e-06	7.40957e-10	0.713097	342
12	131408716	132012266	-1.64787e-05	-1.12155	5.0762e-05	4.25275e-06	6.72541e-10	0.525152	374
12	132014206	132706778	1.0674e-05	NA	0.000108095	-1.00678e-05	6.13818e-10	0.666592	275
12	132807034	133841558	-1.75083e-05	-0.641698	7.82888e-05	9.50882e-06	4.09897e-10	0.387159	235
13	19020095	20682304	-4.00313e-05	-1.10742	2.30245e-05	5.67527e-05	6.05939e-10	0.103898	394
13	20684769	21688499	-2.92532e-07	NA	1.8454e-05	-2.07565e-05	7.9039e-10	0.991698	460
13	21688974	22209012	6.05964e-06	NA	3.22495e-06	-6.51855e-07	3.7776e-10	0.755213	221
13	22211354	23590611	7.38579e-05	NA	0.000172163	-5.93973e-06	1.85951e-09	0.0867557	811
13	23590702	23827019	-1.15681e-05	NA	-9.11269e-06	-4.12862e-06	4.88865e-10	0.600837	193
13	23827815	24477568	-2.22729e-05	NA	2.25438e-05	-9.66401e-06	6.83283e-10	0.394175	384
13	24477971	25210959	1.10969e-05	NA	-7.72549e-06	-2.87375e-05	9.82023e-10	0.723256	502
13	25212359	25639070	1.10669e-05	NA	7.16464e-06	-1.14159e-05	4.06139e-10	0.582906	222
13	25640695	27282973	1.81355e-05	0.514429	3.17001e-05	3.92056e-05	1.2531e-09	0.608431	734
13	27283115	28283059	-3.94278e-05	-0.404288	0.000276725	3.43698e-05	1.07456e-09	0.22906	562
13	28284459	28876214	-2.37617e-05	-0.559807	0.000104337	1.72678e-05	9.37308e-10	0.43767	284
13	28879332	29872965	1.99779e-05	0.784837	2.05625e-05	3.15113e-05	8.09855e-10	0.48267	452
13	29873521	31379027	4.78898e-06	0.180928	5.34119e-05	1.31171e-05	1.54725e-09	0.903098	785
13	31384910	32983250	4.40946e-05	NA	1.71215e-05	-6.54642e-07	1.38274e-09	0.235698	795
13	32984197	34681078	1.3809e-07	NA	6.14463e-05	-4.61073e-06	1.10564e-09	0.996686	707
13	34683262	36042839	-2.72312e-05	-0.207481	0.000114243	0.000150782	1.08788e-09	0.409023	435
13	36043978	37027089	5.32168e-05	0.818877	0.000102017	4.13988e-05	9.36927e-10	0.0821078	548
13	37029009	38290705	-3.28003e-05	NA	8.35058e-05	-1.47765e-05	9.92435e-10	0.297791	618
13	38291011	38877678	2.52246e-06	NA	3.15367e-05	-2.45684e-06	4.44496e-10	0.904765	286
13	38887155	40179288	3.33794e-05	0.888435	7.20363e-05	1.95954e-05	8.96065e-10	0.264813	572
13	40181792	41773356	-6.8501e-05	-0.384872	4.23399e-05	0.000748189	2.00212e-09	0.12579	640
13	41774489	43099692	5.37554e-05	0.539771	0.000155201	6.39044e-05	1.46677e-09	0.16044	548
13	43099889	44637493	-5.88494e-05	NA	0.000108645	-1.85985e-05	1.26529e-09	0.098041	783
13	46493234	46866562	-5.2523e-06	NA	1.5804e-05	-4.98371e-06	2.50843e-10	0.740172	161
13	44638337	46491101	-1.01203e-05	NA	0.0001385	-4.61853e-05	1.31767e-09	0.780399	750
13	46869621	48439005	-1.94232e-05	-0.818452	5.34267e-05	1.05414e-05	1.19349e-09	0.573962	723
13	48440893	49987145	-8.72457e-06	-1.27218	1.30199e-06	3.61227e-05	6.84122e-10	0.73871	460
13	49987663	51254196	-1.94256e-05	-0.325943	4.40304e-05	8.06701e-05	7.63369e-10	0.482003	496
13	51254712	53336663	-9.05751e-06	NA	3.77036e-05	-1.04035e-05	1.18911e-09	0.792811	699
13	53337952	54681048	-1.8628e-05	NA	0.000232375	-3.75806e-05	1.04376e-09	0.564216	610
13	54681363	56433642	-1.82654e-05	-0.324822	0.000145105	2.17915e-05	8.03767e-10	0.519403	541
13	56434161	58247964	-1.79298e-06	NA	6.53078e-05	-1.54043e-05	5.47668e-10	0.938929	413
13	60087834	60854106	9.6996e-06	NA	0.000175225	-8.75103e-06	3.73597e-10	0.615791	241
13	58248124	60085069	1.27152e-05	0.245352	0.00040729	6.59426e-06	1.94671e-09	0.773204	714
13	60855021	61589772	2.69205e-05	0.835037	2.41463e-05	4.30433e-05	5.39369e-10	0.246394	347
13	61591949	62912481	-1.58685e-05	-1.3405	4.32894e-06	3.23713e-05	7.48984e-10	0.56203	486
13	62913542	64201284	-1.19417e-05	-0.369519	6.16945e-05	1.69284e-05	6.6836e-10	0.644142	415
13	64202212	65339575	-1.63462e-05	-3.29043	1.02418e-06	2.40964e-05	5.24234e-10	0.475273	364
13	65340421	66197786	1.61603e-05	NA	4.51998e-05	-6.93867e-06	3.23165e-10	0.368677	242
13	66200191	67713633	-2.39098e-05	NA	6.79177e-05	-9.16778e-06	9.11033e-10	0.428271	592
13	67714255	69561090	-4.29722e-05	NA	0.000350841	-5.44762e-06	1.20307e-09	0.215376	643
13	69561894	70642326	-1.13126e-05	-0.697063	1.64616e-05	1.59997e-05	7.25334e-10	0.674453	427
13	70643712	71095217	5.846e-06	NA	1.44996e-05	-1.7301e-05	4.13101e-10	0.773632	239
13	71095483	71759743	-1.43395e-05	-0.272944	6.15189e-05	4.48654e-05	6.34058e-10	0.569039	311
13	71763633	72958993	-2.41179e-05	NA	3.87796e-05	-2.70143e-06	7.98921e-10	0.393508	472
13	72959394	73795534	1.78678e-06	1.67745	5.34682e-06	2.12201e-07	6.05699e-10	0.942124	346
13	73796728	75084163	-1.33481e-05	NA	8.90567e-05	-5.14996e-05	1.24883e-09	0.70564	676
13	75084473	76504672	1.23524e-05	0.332923	4.82805e-05	2.85129e-05	1.1421e-09	0.714731	666
13	76505282	78030962	-1.11194e-05	-0.239065	0.000100962	2.14278e-05	1.13338e-09	0.741182	666
13	78032193	78807439	-7.75285e-06	-0.77382	7.75541e-06	1.29431e-05	4.83635e-10	0.724437	317
13	78807836	80252742	-2.21887e-05	-0.622459	4.259e-05	2.98356e-05	9.74338e-10	0.477179	554
13	80257200	82580321	-2.92331e-06	NA	0.000124796	-1.85976e-06	1.39656e-09	0.937649	855
13	82580994	84132765	-3.5289e-06	NA	1.24627e-05	-1.56521e-08	6.60845e-10	0.890814	493
13	84133082	85035423	-5.03581e-06	-0.305655	1.01505e-05	2.67416e-05	4.09254e-10	0.803417	269
13	85037313	85609664	-4.29035e-06	NA	4.0114e-05	-1.05232e-05	3.95124e-10	0.829115	260
13	85609760	87039195	-7.03411e-05	-1.28631	8.20053e-05	3.64658e-05	8.67461e-10	0.0169277	531
13	87039360	88190520	-8.85716e-06	NA	9.6613e-07	-1.51795e-05	4.4031e-10	0.672952	314
13	88191656	89057861	-2.103e-05	-1.68725	2.25309e-05	6.8951e-06	3.81547e-10	0.281648	239
13	89059635	90177618	-1.6266e-05	-0.788526	4.26071e-05	9.98722e-06	5.1107e-10	0.471824	304
13	90179364	90867683	-7.13997e-06	-0.333624	1.48849e-05	3.07704e-05	5.17748e-10	0.753682	317
13	90869873	91967960	2.54783e-05	NA	0.000111977	-5.21456e-06	6.67633e-10	0.324105	405
13	91970313	92912119	1.99161e-05	NA	9.93589e-05	-1.58146e-05	5.72664e-10	0.405267	364
13	92912423	93918144	-2.31181e-05	-1.12769	2.48408e-05	1.69184e-05	6.46399e-10	0.363197	409
13	93918533	94562549	-3.06496e-05	-1.62668	1.34691e-05	2.63576e-05	4.7331e-10	0.158892	322
13	94563601	95540024	1.54816e-05	NA	0.000117937	-2.52985e-05	8.81129e-10	0.601984	470
13	97521207	98589842	3.92657e-06	NA	-7.07552e-06	-3.34696e-05	5.80814e-10	0.870575	367
13	95540709	97520182	-3.68742e-05	-0.549262	0.000179645	2.50882e-05	1.4835e-09	0.338381	915
13	98594975	100043997	-1.66512e-05	-1.0179	1.22107e-05	2.19148e-05	1.32359e-09	0.647178	777
13	100044673	101392748	-5.87137e-06	NA	0.000133854	-9.59157e-06	1.31611e-09	0.87143	561
13	101394726	102299385	-1.05856e-05	NA	2.81244e-05	-1.34605e-05	9.80074e-10	0.735264	583
13	102299498	103339911	-1.10687e-05	NA	4.79664e-05	-2.44926e-05	9.6299e-10	0.721327	557
13	103340536	104065375	-7.97836e-07	NA	1.04973e-05	-2.25419e-05	8.82089e-10	0.978569	504
13	104065534	104842764	4.49298e-06	NA	3.13164e-05	-5.86095e-06	6.88215e-10	0.864014	365
13	104843186	105990071	3.13093e-05	NA	-7.4576e-06	2.33792e-05	1.1222e-09	0.349979	583
13	105990812	106439396	-9.22369e-07	NA	-3.345e-06	3.5244e-05	4.60314e-10	0.965709	243
13	106442608	107785431	3.63542e-05	NA	0.000193132	-1.5676e-06	1.39573e-09	0.330509	711
13	107788025	108518444	3.0102e-05	0.347489	9.79613e-05	7.66044e-05	9.01682e-10	0.31612	439
13	108519987	109359792	-2.8975e-05	NA	-1.7136e-06	3.62722e-05	8.50748e-10	0.320516	435
13	109359834	110338482	7.71234e-06	NA	2.69219e-05	-1.13188e-06	1.05656e-09	0.812448	537
13	110338913	111432821	-1.83074e-05	-0.510468	2.77813e-05	4.62981e-05	1.53481e-09	0.640283	727
13	113269127	115109853	-1.82805e-06	NA	7.82202e-05	-2.32369e-05	1.18288e-09	0.957611	670
13	111434814	113266084	-3.95291e-06	NA	0.000155993	-1.69855e-05	1.65077e-09	0.922495	883
14	20544512	20877114	3.79161e-06	0.659625	7.66299e-06	4.31177e-06	3.53232e-10	0.840119	188
14	20878890	21267077	1.05787e-05	NA	-2.87932e-05	1.88488e-05	7.67742e-10	0.702617	307
14	21271573	22378835	4.17381e-06	0.144184	3.00762e-05	2.78617e-05	1.28831e-09	0.907427	538
14	22379132	22738105	9.24559e-06	NA	9.96281e-06	-1.79641e-05	4.7808e-10	0.672406	250
14	22738161	23607730	1.85287e-05	0.233162	8.33498e-05	7.57656e-05	1.01861e-09	0.561542	520
14	23607866	24904154	1.60076e-05	NA	-3.647e-06	2.82945e-05	1.10946e-09	0.63081	515
14	24904240	26134815	1.85331e-06	NA	-5.72178e-06	-5.0946e-05	1.0005e-09	0.953277	651
14	26135167	26679549	-4.10053e-06	NA	7.94425e-06	-2.71247e-05	4.39966e-10	0.845007	244
14	26680794	28466225	4.57789e-05	NA	0.000304395	-2.71966e-05	9.25065e-10	0.132286	587
14	28466533	29196856	-3.70786e-05	-3.72391	7.32785e-05	1.35292e-06	3.91601e-10	0.0609712	255
14	29198059	32014712	-1.29496e-05	-0.179084	0.000225545	2.31827e-05	1.38708e-09	0.728064	793
14	32016504	33033695	-1.95494e-05	-1.74455	3.44342e-05	3.64681e-06	7.65759e-10	0.479901	419
14	34769883	36344816	-3.16204e-06	NA	1.48649e-05	-2.13323e-05	7.69326e-10	0.909236	497
14	36345767	36682357	-8.08607e-06	-11.5289	7.379e-06	6.66658e-08	2.09401e-10	0.576306	143
14	33036081	34769821	1.74036e-06	0.0118248	0.000443142	4.88814e-05	3.25057e-09	0.975648	1118
14	36683516	38481516	-1.84106e-05	-2.11044	2.49669e-05	3.04809e-06	9.46988e-10	0.54966	687
14	38486187	39370633	5.50815e-05	1.03398	8.53767e-05	3.32387e-05	5.44159e-10	0.0182132	360
14	39370726	40336296	2.11266e-06	0.0744479	0.000130639	6.16424e-06	5.17049e-10	0.925975	359
14	40336990	41615299	-1.94323e-06	NA	0.000167871	-2.13533e-06	6.93684e-10	0.941185	437
14	41615331	43065019	-3.11719e-05	NA	3.10307e-05	-4.14926e-07	6.65243e-10	0.226827	490
14	43068948	44541699	-7.58214e-07	NA	2.64836e-05	-1.00137e-05	8.19435e-10	0.978869	471
14	44542368	45247021	4.00649e-05	1.56481	2.65381e-05	2.47022e-05	4.77251e-10	0.0666593	304
14	45250418	46311209	-1.60307e-05	-1.19196	1.86429e-05	9.70212e-06	2.48123e-10	0.308822	220
14	46312678	47456738	-1.98997e-05	-0.299695	0.000211749	2.08215e-05	7.73477e-10	0.474286	355
14	47457846	48351664	-9.61928e-06	NA	3.54216e-05	-2.14365e-05	5.86303e-10	0.691171	387
14	48352461	49001226	-1.29145e-05	-2.15105	2.50709e-05	1.43775e-06	4.44235e-10	0.540052	256
14	49004194	49955015	-1.97642e-05	NA	3.61312e-05	-1.42942e-05	5.20255e-10	0.386213	359
14	52078316	52761693	9.78524e-06	0.206999	3.00874e-05	7.42713e-05	7.11549e-10	0.713743	412
14	49955381	52077965	5.25385e-05	NA	6.18595e-05	-2.24686e-05	1.53633e-09	0.180114	929
14	52762622	54162101	-9.43519e-06	-0.281773	2.04303e-05	5.48816e-05	7.19721e-10	0.725066	502
14	54162655	55043520	-9.02508e-06	NA	-1.78388e-05	5.01935e-07	5.31841e-10	0.695542	312
14	55044905	56215082	-1.33857e-05	NA	4.85111e-05	-1.75472e-05	6.92875e-10	0.611084	472
14	56215477	56949485	6.95641e-06	0.331028	3.70726e-05	1.19121e-05	7.09587e-10	0.79398	466
14	56949644	58448681	-5.64606e-05	NA	0.000103115	-6.30906e-06	1.13966e-09	0.0944325	673
14	58449526	59135770	-9.18914e-06	NA	0.000171931	-4.14363e-06	3.67126e-10	0.631521	213
14	61651278	63164649	-3.37656e-05	NA	0.00010782	-4.16013e-05	1.15908e-09	0.321302	663
14	59135989	61649612	-2.60547e-05	-0.348972	0.000119236	4.67504e-05	1.26249e-09	0.463385	940
14	63166807	63890839	-6.4655e-06	-0.33449	2.58968e-05	1.44275e-05	4.46803e-10	0.7597	306
14	63897095	65218457	4.78108e-06	0.274762	9.55331e-06	3.16946e-05	5.54646e-10	0.839127	416
14	65220775	66353557	-1.97121e-05	NA	2.27643e-05	-3.33679e-05	6.36768e-10	0.434706	438
14	66354477	67990648	1.06293e-05	4.44547	2.1938e-05	2.606e-07	6.30743e-10	0.672127	522
14	67991028	69355606	-6.0653e-05	-0.767681	9.5884e-05	6.51022e-05	1.02441e-09	0.0580885	626
14	69356353	71131097	-2.35469e-05	NA	0.000117832	-1.75437e-05	1.24354e-09	0.504302	782
14	71132759	72213258	-1.28433e-07	-0.0153664	2.13777e-05	3.26773e-06	4.57961e-10	0.995212	357
14	72214790	72888979	-4.84933e-06	NA	2.29941e-05	-3.14377e-05	6.50756e-10	0.849234	422
14	72889376	74250730	-1.82272e-05	-0.680375	9.08444e-05	7.90031e-06	9.1471e-10	0.54673	550
14	74252993	75747118	-9.83193e-06	NA	4.99796e-05	-2.07529e-05	6.7241e-10	0.70457	535
14	75747258	76583135	6.46377e-06	NA	-7.87071e-06	-4.17912e-06	6.31992e-10	0.797089	370
14	76583775	77332160	2.24623e-05	0.761315	3.29521e-05	2.64177e-05	7.44417e-10	0.410351	384
14	77332408	78421884	-4.65591e-06	NA	0.000150071	-1.34921e-05	9.17816e-10	0.877859	571
14	78422260	79026816	4.29736e-06	NA	6.97097e-05	-3.12666e-05	5.8771e-10	0.859301	368
14	79027504	80998547	-5.44461e-05	-0.941335	0.000195115	1.71457e-05	1.19166e-09	0.114747	755
14	80999361	81787255	9.80295e-06	NA	5.20451e-05	-6.01924e-06	4.80444e-10	0.654706	326
14	81787481	82459297	-1.88928e-06	NA	7.48098e-06	-1.77253e-05	4.3851e-10	0.928112	259
14	82461794	84087895	3.80491e-05	NA	4.19521e-05	-3.09101e-05	1.03643e-09	0.237251	607
14	84087979	85035235	-2.90841e-05	-0.402287	0.000209763	2.49178e-05	5.21472e-10	0.202798	352
14	85037974	86051751	-6.15791e-05	NA	0.000243655	-1.52177e-06	8.24286e-10	0.0319658	438
14	86053777	87334624	3.12704e-05	NA	7.48998e-05	-8.56401e-06	7.62321e-10	0.257395	501
14	87335256	88641174	1.24671e-05	2.80951	7.54377e-06	2.61024e-06	6.5729e-10	0.626769	451
14	88641335	90069965	4.97766e-05	0.819483	0.000120908	3.05151e-05	1.03283e-09	0.121416	636
14	90075441	92098486	-2.22596e-05	-0.624015	2.12273e-05	5.99447e-05	1.30974e-09	0.538508	747
14	92099719	93378838	1.00768e-05	NA	8.62552e-05	-2.59749e-05	1.14467e-09	0.765826	644
14	93379151	94420996	1.76391e-05	NA	0.000389853	-2.27752e-05	8.09437e-10	0.535263	452
14	94421488	95347359	-2.79777e-05	-1.40237	7.32335e-05	5.43487e-06	1.23367e-09	0.425712	701
14	95347761	96250900	6.7273e-06	NA	2.07781e-05	-1.74343e-06	1.20427e-09	0.846289	639
14	96251418	97570260	-3.78542e-06	-0.163128	6.04905e-05	8.90198e-06	1.19761e-09	0.912897	660
14	97571437	98987472	0.000105032	NA	0.000500228	-1.4722e-05	1.60379e-09	0.00872353	649
14	98989483	99980087	1.50082e-05	0.287266	9.88892e-05	2.7602e-05	1.09884e-09	0.650727	541
14	99981105	101244250	-3.83197e-06	-0.966462	2.59109e-05	6.06727e-07	7.75566e-10	0.890558	480
14	101244293	102339561	-6.02745e-05	NA	0.000188912	-3.40906e-05	1.0198e-09	0.0590996	445
14	102341650	104759919	1.98709e-05	0.371329	0.000428431	6.684e-06	1.59615e-09	0.618927	712
14	104761778	105440784	-1.67581e-05	-1.24022	6.94127e-06	2.63037e-05	4.43067e-10	0.425949	241
14	105443695	106552839	-5.56784e-06	NA	2.29496e-06	-1.02758e-07	2.13826e-10	0.703378	139
15	22362658	23288776	-1.71658e-05	-1.15276	2.74076e-05	8.09064e-06	3.362e-10	0.349174	162
15	23292175	24320772	2.96348e-05	0.634761	3.63041e-05	6.00385e-05	6.15558e-10	0.232302	300
15	24321414	24976269	4.14236e-07	NA	3.36547e-06	-9.52681e-06	2.61844e-10	0.979577	145
15	25107905	25750941	-6.45739e-06	NA	1.15339e-05	-1.88276e-05	3.90802e-10	0.743935	207
15	25752114	26185554	-1.35573e-05	NA	3.36078e-05	-1.05043e-05	6.74584e-10	0.601683	308
15	26186113	26675188	-5.50828e-06	NA	2.64929e-05	-2.35152e-05	5.50327e-10	0.814361	259
15	26676258	27265824	-1.77288e-05	-1.09387	1.27291e-05	2.06362e-05	5.05602e-10	0.430433	242
15	27266835	27819408	1.19123e-05	NA	4.91356e-05	-3.36878e-05	4.86085e-10	0.588988	255
15	27820352	28325439	5.05943e-06	NA	0.000119448	-1.20604e-05	4.67317e-10	0.814951	265
15	28326536	29617158	-2.88866e-05	-0.724892	7.56484e-05	2.09917e-05	3.81269e-10	0.139038	230
15	29617517	31314317	-6.95196e-06	-0.263551	2.39966e-05	2.89959e-05	6.98348e-10	0.792497	411
15	31315570	32177326	-1.88048e-06	NA	1.11999e-05	-5.46977e-06	6.49521e-10	0.941181	354
15	32180607	33251727	2.99554e-05	2.25363	2.59678e-05	6.80377e-06	6.89425e-10	0.25393	348
15	33253484	33792116	-1.69185e-05	-1.85601	4.38508e-05	1.89488e-06	7.84918e-10	0.545925	376
15	33793179	34273308	1.72537e-05	NA	-1.01053e-05	1.72358e-06	7.26406e-10	0.522066	356
15	34273346	34970673	4.82981e-06	0.397225	3.62893e-05	4.07388e-06	4.14906e-10	0.812569	238
15	34971983	35941864	-1.45928e-05	NA	4.31132e-05	-1.67165e-05	5.81891e-10	0.545213	364
15	35943377	36424581	3.23032e-06	NA	0.000147008	-1.19288e-05	5.14951e-10	0.886802	298
15	36425448	36968033	2.4802e-05	3.30127	1.64376e-05	3.43379e-06	5.75999e-10	0.301408	284
15	36968291	37930544	-1.58489e-05	-0.243178	3.79291e-05	0.000111989	8.98309e-10	0.596949	438
15	37931874	38804104	-2.25144e-07	-0.0155748	1.11127e-05	1.88043e-05	5.80634e-10	0.992545	337
15	38805185	39518563	-1.22212e-05	-0.446477	8.95733e-05	8.36478e-06	6.96295e-10	0.643259	385
15	39519092	40382441	4.92351e-06	1.17835	1.66784e-06	1.04676e-05	6.90919e-10	0.851417	405
15	40383779	41211827	-5.18134e-06	-0.204183	4.44478e-05	1.44875e-05	4.14951e-10	0.79922	275
15	41212265	42222063	-5.00489e-06	-0.111746	2.10392e-05	9.53451e-05	3.97536e-10	0.801799	299
15	42222390	43473907	2.58614e-05	1.0299	5.12926e-05	1.2293e-05	5.75644e-10	0.281082	375
15	43474655	44988610	1.49662e-05	1.10083	3.59596e-05	5.14007e-06	3.79914e-10	0.442585	261
15	44992475	46292382	-1.00848e-05	-0.857321	1.81026e-05	7.64379e-06	6.63457e-10	0.695408	424
15	46294385	47000090	1.9984e-05	1.70742	2.99016e-05	4.58129e-06	4.38576e-10	0.33996	289
15	47000857	47977097	0.000151883	0.972947	0.000407404	5.98158e-05	1.96582e-09	0.000613425	380
15	47979127	49075918	3.52643e-05	NA	6.74662e-05	-4.18051e-06	6.73363e-10	0.174155	359
15	49078966	50004817	1.18505e-05	0.436205	1.71805e-05	4.2959e-05	3.55127e-10	0.52945	259
15	50006184	51681073	-4.9398e-06	NA	5.19821e-05	-1.44456e-05	1.02172e-09	0.877183	711
15	51682775	52589995	-3.91236e-06	NA	2.97035e-05	-5.72914e-06	3.57199e-10	0.836005	272
15	52590615	53014125	-4.57829e-06	NA	-2.23292e-06	-9.28775e-06	2.40517e-10	0.767834	170
15	53015101	53766542	1.01429e-05	10.6117	1.98054e-05	4.61292e-08	6.06997e-10	0.680567	360
15	53767876	54336662	8.33149e-06	NA	2.46006e-05	-3.19216e-05	5.07835e-10	0.711598	313
15	54337243	55134743	1.31253e-06	NA	2.14366e-05	-2.79477e-05	6.47967e-10	0.958877	390
15	55135408	55469163	5.78148e-06	NA	6.85644e-06	-4.79328e-06	2.08881e-10	0.689137	140
15	55470187	55877891	-2.62992e-06	NA	5.38167e-06	-1.43707e-05	2.48181e-10	0.867418	151
15	55879453	56784345	-1.14775e-05	-0.956525	7.72412e-06	1.86402e-05	4.96005e-10	0.606308	319
15	56784506	57637678	-3.17185e-06	NA	2.91232e-06	-7.07373e-06	3.10496e-10	0.857148	234
15	57638075	58438535	-1.92599e-05	NA	-2.54226e-06	1.38657e-05	8.70554e-10	0.513908	510
15	58439935	59505191	-3.21467e-05	-0.396907	7.77825e-05	8.43359e-05	8.99955e-10	0.283908	500
15	59507391	60018662	3.17322e-05	1.89922	3.3885e-05	8.23844e-06	3.97831e-10	0.111625	243
15	60019136	60670149	2.91665e-06	1.83238	4.54284e-06	5.57709e-07	4.92485e-10	0.895437	284
15	60670287	61803306	-7.60256e-05	-1.92939	0.000199845	7.76935e-06	1.32687e-09	0.0368778	668
15	61803892	62735671	8.80955e-07	NA	1.75663e-05	-9.48018e-06	7.60521e-10	0.974516	460
15	62737452	64335240	-5.57555e-05	-0.830363	0.00013054	3.45379e-05	1.12902e-09	0.0970458	692
15	65104668	66358474	1.87193e-05	1.60497	4.45774e-05	3.05163e-06	4.71223e-10	0.388503	351
15	66359486	66948204	-2.50748e-06	NA	1.71547e-05	-2.7386e-05	5.13788e-10	0.911915	296
15	66948951	68640917	9.97145e-06	0.217832	1.87357e-05	0.000111841	1.14019e-09	0.767761	759
15	68642047	69936117	-4.92166e-05	-0.525618	6.15668e-05	0.000142409	8.74065e-10	0.0959695	405
15	69938058	70772135	3.72249e-05	NA	0.000228686	-2.30481e-05	1.11292e-09	0.264492	451
15	70772414	71919256	9.4683e-06	NA	1.09373e-06	-6.15261e-06	7.59738e-10	0.731215	463
15	74453873	75516403	7.0508e-05	1.14473	0.000102422	3.70406e-05	5.26628e-10	0.00212301	318
15	71920065	74447996	-1.51749e-05	-0.217819	0.000126403	3.83974e-05	1.63331e-09	0.7073	706
15	75520945	76397358	-8.39235e-07	-0.0993184	3.82787e-05	1.86531e-06	2.33518e-10	0.956203	161
15	76397390	77910873	-4.74312e-06	-0.128587	3.57211e-05	3.80901e-05	5.56181e-10	0.840605	426
15	77912408	78637877	-2.26072e-05	-0.385416	9.42321e-05	3.65119e-05	1.48459e-09	0.55738	276
15	78640760	79259009	1.07924e-06	0.0284112	3.62788e-05	3.97748e-05	3.05086e-10	0.950731	192
15	79261077	79991408	-5.33941e-05	-7.35048	4.5761e-05	1.15308e-06	7.26853e-10	0.0476498	437
15	79992629	80635045	-2.54652e-05	NA	2.06367e-05	-1.59106e-05	5.57885e-10	0.280971	301
15	80637749	81604871	9.56988e-06	NA	8.48609e-05	-3.00526e-05	8.65535e-10	0.744965	475
15	81607249	84062334	-1.31669e-05	-0.177793	0.000179859	3.04935e-05	1.0023e-09	0.677486	626
15	84063245	85517022	1.19132e-06	NA	5.03236e-06	-1.71242e-05	8.53092e-10	0.967465	505
15	85518062	86341812	-6.25703e-06	NA	-6.79556e-06	-1.68539e-05	4.92738e-10	0.778038	359
15	86342119	86650301	1.77595e-07	NA	-1.40322e-05	-1.59664e-06	2.76029e-10	0.991471	158
15	86650331	87113409	-2.89617e-05	-0.789311	2.56482e-05	5.24921e-05	4.53894e-10	0.17402	246
15	87114392	87693557	3.61197e-07	NA	2.03346e-05	-1.12093e-06	6.04608e-10	0.98828	314
15	87693885	88032107	-1.16579e-05	-2.1672	2.24449e-06	1.28921e-05	2.73225e-10	0.480638	160
15	88032736	88742960	1.94714e-05	NA	0.000142146	-1.50631e-05	5.36221e-10	0.400426	322
15	88743108	89561223	3.40636e-05	2.14888	3.12089e-05	8.05148e-06	6.47846e-10	0.180798	336
15	89562631	90452882	-2.59404e-05	NA	2.115e-05	-3.45966e-06	5.58713e-10	0.272446	360
15	90453183	91221307	-9.90281e-07	NA	-4.24612e-06	2.41258e-05	4.71279e-10	0.963616	299
15	91226586	91745246	-4.04508e-05	-0.648022	0.000147001	2.65066e-05	5.00101e-10	0.0704769	251
15	91749626	92164207	7.14902e-06	NA	-1.36972e-05	-2.33074e-05	4.20123e-10	0.72725	202
15	92165068	92667377	-1.69938e-05	NA	6.39862e-05	-8.19337e-06	4.89133e-10	0.442261	253
15	92669184	93590376	6.53087e-05	1.15463	0.000115576	2.76813e-05	1.04573e-09	0.0434264	566
15	93591893	93908402	-2.24551e-05	NA	4.00291e-05	-2.03587e-05	6.43535e-10	0.376063	232
15	93909052	94547933	-1.31995e-05	NA	4.95372e-05	-2.50528e-05	7.1424e-10	0.621379	367
15	95577096	96497729	3.18594e-05	NA	5.49101e-05	-3.18365e-06	8.90435e-10	0.285669	426
15	94548924	95576904	3.64815e-05	0.525145	0.000104588	4.61427e-05	1.35024e-09	0.320802	642
15	96500358	97091511	2.20238e-06	NA	3.86694e-05	-1.03513e-05	6.78089e-10	0.932598	334
15	97092654	98496698	-2.36837e-05	NA	0.000393093	-1.86909e-05	1.38141e-09	0.523983	628
15	98497881	99128454	1.79789e-05	NA	7.13092e-05	-4.16663e-05	8.91055e-10	0.546976	383
15	99128932	100077720	1.65572e-06	0.0409708	7.19944e-05	2.26844e-05	1.12933e-09	0.960705	483
15	100078196	100456641	3.8882e-06	2.20758	4.48794e-06	6.91223e-07	2.67978e-10	0.812254	151
15	100457692	101403655	-1.09321e-05	NA	-1.58703e-05	-1.4613e-05	9.59754e-10	0.724181	487
15	101408616	101918220	2.56505e-05	NA	1.11821e-05	-1.42834e-05	5.53648e-10	0.275656	301
15	101918830	102516259	-2.78892e-07	NA	5.69246e-05	-2.67299e-05	5.77904e-10	0.990744	285
16	60291	596605	1.32199e-05	NA	5.80681e-05	-1.50963e-05	4.54709e-10	0.535287	209
16	598838	945806	-5.44686e-08	-0.00446546	0.000218819	6.79947e-07	2.91719e-10	0.997455	136
16	946205	1547999	1.89317e-05	0.314039	6.31024e-05	5.75925e-05	6.45557e-10	0.456203	260
16	1551082	2293296	5.37974e-06	NA	3.3551e-05	-6.052e-06	6.11788e-10	0.827818	333
16	2294890	3960458	-5.82744e-05	-0.844865	8.86325e-05	5.3677e-05	1.0137e-09	0.0672052	487
16	3961770	4689471	1.76202e-06	0.0715006	6.96706e-05	8.71669e-06	6.833e-10	0.946258	276
16	4690187	5114499	-1.42916e-06	NA	1.72399e-05	-4.9989e-06	4.16084e-10	0.944143	203
16	5115228	5854496	4.84868e-05	0.747711	0.000238644	1.76209e-05	1.15492e-09	0.153651	425
16	5855169	6264138	-6.95933e-05	-1.08001	9.43801e-05	4.39943e-05	7.91687e-10	0.0133841	317
16	6264139	7045506	-3.94883e-05	-0.814169	0.000104541	2.25021e-05	1.35933e-09	0.28415	641
16	7046430	7524343	1.44574e-05	NA	0.000147464	-2.8462e-05	9.29089e-10	0.635279	439
16	7525825	8236887	4.53973e-05	NA	0.000154345	-5.02847e-06	1.19855e-09	0.189757	551
16	8237157	8572350	1.19032e-05	0.983808	3.31958e-06	4.40987e-05	6.0926e-10	0.629636	255
16	8572557	8960864	3.69133e-05	NA	8.05513e-05	-1.18376e-05	4.63877e-10	0.0865499	189
16	8962907	9658861	2.83926e-05	0.7174	7.70283e-05	2.03347e-05	7.00639e-10	0.283428	333
16	9659584	9997178	-5.4821e-06	NA	-2.31864e-06	-3.90002e-06	4.21292e-10	0.789401	212
16	10002419	10430046	-2.66477e-06	NA	-4.73391e-06	-5.74192e-06	6.5094e-10	0.916816	325
16	10431221	11493266	2.72788e-05	NA	3.90474e-05	-8.46895e-06	1.12221e-09	0.415471	523
16	11612436	12151685	-1.12197e-05	-1.06828	7.17445e-06	1.53744e-05	4.12063e-10	0.580462	188
16	12151797	12775407	6.81758e-06	NA	0.000242214	-6.64735e-07	8.47176e-10	0.814806	447
16	12775897	13119544	-2.15124e-05	-1.40207	1.15049e-05	2.04622e-05	4.15952e-10	0.29152	138
16	13120367	13978116	-8.56549e-06	NA	0.000107696	-1.0839e-05	1.01993e-09	0.788542	502
16	13979558	15885158	-7.16551e-05	-0.812363	0.000125414	6.20366e-05	1.21338e-09	0.0396798	355
16	15885866	16220858	2.21262e-06	0.16219	3.76125e-06	4.94806e-05	4.41623e-10	0.916147	240
16	16222763	17334499	-2.18888e-06	-0.280231	6.88263e-05	8.86453e-07	5.93574e-10	0.928412	270
16	17335780	18062164	-2.09152e-06	NA	3.03849e-05	-2.21801e-05	6.32312e-10	0.933712	299
16	18065944	20054371	-2.056e-05	-0.901091	1.57702e-05	3.30118e-05	9.86702e-10	0.512771	507
16	20055884	21235343	1.65933e-05	2.02371	5.55241e-06	1.21083e-05	8.58878e-10	0.571261	432
16	21237217	23369433	-1.83383e-05	NA	5.01779e-05	-7.80201e-06	1.00963e-09	0.563848	476
16	23371110	24308825	1.2668e-05	0.630673	1.53953e-05	2.62072e-05	7.77745e-10	0.649652	377
16	24309108	25589623	-5.9412e-05	-1.26196	0.000250666	8.84226e-06	1.05972e-09	0.0679914	526
16	25590147	26681997	1.67553e-05	NA	0.000199959	-1.87115e-06	1.4186e-09	0.656422	616
16	26683251	26943239	-2.38441e-06	NA	1.71644e-05	-6.89046e-07	3.50094e-10	0.898596	138
16	26944850	27445360	-4.57098e-06	NA	7.87012e-06	-1.38583e-06	6.93181e-10	0.862168	273
16	27446054	29023966	1.47366e-06	0.134389	2.86916e-05	4.19096e-06	8.18594e-10	0.958922	444
16	29694822	31380596	-3.67334e-05	-1.34221	9.65196e-05	7.76006e-06	5.97487e-10	0.132894	352
16	31384554	47981754	-3.48804e-06	-0.263449	3.13921e-06	5.58407e-05	4.76581e-10	0.873057	267
16	47982405	49006844	-1.69256e-05	NA	2.83059e-05	-3.70769e-06	4.47326e-10	0.423558	257
16	49007408	50694011	-4.42267e-05	-0.290479	0.000135779	0.000170729	1.39891e-09	0.237019	658
16	50698071	51700822	-3.21596e-05	-0.26172	0.000108991	0.000138534	9.7274e-10	0.302482	455
16	51703888	53845487	1.62531e-05	NA	0.000216299	-1.75378e-05	1.55253e-09	0.679979	828
16	53848448	54671719	-2.09037e-05	NA	0.000182108	-1.02048e-05	1.09052e-09	0.526732	495
16	54673195	55505040	1.50479e-05	NA	6.83297e-05	-3.35493e-05	1.05776e-09	0.643592	496
16	55506137	56906006	5.5726e-05	1.07491	0.000112877	2.38103e-05	1.14264e-09	0.0992391	601
16	56908045	57663112	3.27785e-05	2.35041	3.6873e-05	5.27449e-06	8.45897e-10	0.259736	343
16	57663619	58508278	3.93492e-05	1.07046	5.19615e-05	2.60045e-05	9.00573e-10	0.189782	391
16	58510034	59888170	-1.57824e-05	-0.343318	5.85615e-05	3.6086e-05	9.79481e-10	0.614063	535
16	59889269	60744157	-3.73662e-05	-1.14454	0.000120115	8.87361e-06	5.98705e-10	0.126731	299
16	60745208	61991704	-2.4223e-05	-0.314261	0.000157285	3.77734e-05	6.33797e-10	0.335964	352
16	61993462	63395786	-2.8842e-07	NA	3.25297e-05	-7.70027e-06	9.83542e-10	0.992662	491
16	63396006	64714759	3.22445e-05	NA	5.74744e-05	-5.4426e-06	8.55406e-10	0.270255	476
16	64716851	65538017	-2.66227e-05	NA	7.89029e-05	-1.01527e-05	6.60302e-10	0.300179	375
16	65538484	68429077	7.13777e-05	0.85408	0.00016484	4.23705e-05	2.2223e-09	0.129995	902
16	68429894	70885818	-3.1023e-05	-0.344205	0.000114605	7.08809e-05	1.21058e-09	0.372589	617
16	70887506	72915425	-0.000118367	-1.07695	0.000308842	3.91142e-05	1.23701e-09	0.000764174	541
16	72915753	73542956	-1.03077e-05	NA	0.000208525	-6.19269e-06	1.42973e-09	0.785157	354
16	73543220	74724933	-2.7553e-05	-0.608245	4.71779e-05	4.34953e-05	9.74605e-10	0.377463	468
16	74730819	75517115	-7.18987e-06	NA	5.85413e-05	-9.92146e-06	5.82582e-10	0.765794	292
16	75518129	76056374	2.546e-05	1.62882	4.08732e-05	5.97771e-06	5.27143e-10	0.26747	168
16	76058697	76987262	-1.71949e-05	NA	0.000153512	-1.27887e-05	7.88464e-10	0.540297	434
16	76988130	77455781	-6.39828e-06	NA	7.07162e-05	-1.77882e-05	6.64836e-10	0.804022	321
16	77456244	77688760	7.93642e-07	NA	3.40861e-06	-4.57891e-06	3.9151e-10	0.968005	198
16	77689074	78446696	-1.49327e-05	-0.32435	0.000140407	1.50959e-05	1.30777e-09	0.67966	584
16	78452348	78709939	-8.99094e-06	NA	-3.74208e-07	1.07046e-05	4.3946e-10	0.668004	216
16	78710328	79368760	-3.23758e-05	-0.91087	7.79493e-05	1.62075e-05	1.65058e-09	0.425512	701
16	79369779	80184442	-3.08014e-05	-0.764091	7.95615e-05	2.04243e-05	1.12973e-09	0.359459	560
16	80184495	81209234	1.76188e-05	NA	1.5926e-05	-2.85131e-05	1.28317e-09	0.622824	658
16	81209631	82481987	8.66881e-06	1.2387	1.63891e-05	2.98834e-06	1.79182e-09	0.837735	777
16	82482458	83078581	2.61643e-06	NA	9.01855e-05	-4.25767e-05	1.3171e-09	0.942527	569
16	83972415	84645588	1.23149e-05	NA	6.047e-05	-3.6053e-05	1.67986e-09	0.763823	621
16	83078959	83971446	-3.76623e-05	NA	0.000181627	-1.19682e-05	1.82387e-09	0.377841	819
16	84646612	85146709	3.43354e-05	0.713622	3.49039e-05	6.63245e-05	8.02167e-10	0.225398	318
16	85146935	85663943	-5.44668e-05	-1.29921	8.78959e-05	1.99957e-05	6.80865e-10	0.0368537	211
16	85664453	86221644	-2.91326e-05	NA	4.1253e-05	-1.68851e-05	1.03888e-09	0.366074	411
16	86222417	86745679	-2.55786e-05	NA	-7.70508e-06	2.14186e-05	1.32599e-09	0.482407	509
16	86745955	87173290	-2.69926e-05	NA	-1.13217e-07	-2.15127e-06	7.1744e-10	0.313576	254
16	87175053	88389287	2.15713e-05	0.505527	3.67937e-05	4.94869e-05	1.19584e-09	0.532765	530
16	88439429	88964934	-1.26092e-05	-0.721058	4.31418e-05	7.08827e-06	6.22553e-10	0.613306	241
16	88966667	89604610	-9.95123e-06	-0.318784	6.63222e-05	1.46927e-05	7.16023e-10	0.709975	216
16	89605495	90292767	-9.65085e-06	-0.237562	0.000108549	1.52038e-05	2.77029e-09	0.854516	239
17	828	296442	-2.84122e-05	-2.41368	5.70667e-06	2.42811e-05	4.22354e-10	0.166817	133
17	396660	820493	-9.80423e-06	NA	3.29548e-05	-2.43098e-05	3.3233e-10	0.590709	179
17	820511	1480393	6.6899e-05	0.999108	7.69071e-05	5.82972e-05	6.35504e-10	0.00796021	260
17	1481897	2613925	8.19702e-06	0.0884532	8.55922e-05	0.000100334	1.27871e-09	0.818691	470
17	2616352	3425788	-3.85098e-07	NA	-1.55351e-05	7.89378e-06	7.80091e-10	0.988999	388
17	3426133	4321755	-2.18922e-06	NA	-1.88908e-06	8.31435e-06	6.24734e-10	0.930205	383
17	4322053	4650487	1.39477e-05	3.12557	7.50185e-06	2.65447e-06	4.48126e-10	0.509977	176
17	4652156	5573766	-3.97932e-06	-0.116195	8.18446e-05	1.43302e-05	7.80312e-10	0.886721	366
17	5574433	6570522	-8.44814e-05	-1.01179	0.000190121	3.66699e-05	1.2203e-09	0.0155889	606
17	6572170	6975193	-2.85478e-05	-1.02663	3.30818e-05	2.33736e-05	3.8674e-10	0.146598	181
17	6976284	7723513	-1.30525e-05	-0.137702	4.95428e-05	0.000181356	2.07213e-09	0.774312	317
17	7725660	8704551	-9.43531e-05	-0.905651	6.89628e-05	0.00015739	1.25338e-09	0.00769629	396
17	8705612	9229793	5.79899e-06	NA	-9.89821e-06	-1.26543e-05	5.99677e-10	0.812807	253
17	9233113	9714549	-2.55232e-05	NA	5.43055e-05	-3.16078e-06	4.35025e-10	0.221062	223
17	9714995	10573151	7.41643e-06	NA	2.31946e-05	-2.55485e-05	9.54169e-10	0.810257	520
17	10573457	11667346	1.66579e-06	0.0326323	0.000162722	1.60139e-05	9.85208e-10	0.957676	522
17	11668104	13000883	3.68591e-06	0.179768	7.05891e-05	5.95562e-06	1.10331e-09	0.911642	587
17	13001700	13625425	9.03991e-07	NA	-3.60214e-05	-2.31708e-05	7.65407e-10	0.973934	351
17	13626102	14209988	1.72976e-05	0.391859	7.91699e-05	2.46122e-05	6.35102e-10	0.492474	322
17	14210015	14499605	1.07409e-05	0.819287	1.0826e-05	1.58761e-05	4.02237e-10	0.592268	185
17	14500054	14859339	1.11557e-05	NA	2.70444e-05	-1.70175e-05	4.91845e-10	0.614953	269
17	14860784	16319512	1.33607e-05	1.12335	1.1948e-05	1.18395e-05	8.26312e-10	0.642081	493
17	16321959	17292491	1.52197e-05	NA	3.20297e-05	-2.30915e-05	5.30482e-10	0.508741	308
17	17299591	18446092	-8.57155e-06	-0.362858	2.02546e-05	2.75499e-05	4.8989e-10	0.698559	382
17	18456679	19666001	-8.88979e-06	NA	1.74679e-05	-1.91513e-05	3.93906e-10	0.654215	258
17	20679485	21284673	-2.41162e-05	NA	0.000101372	-9.80805e-06	3.49617e-10	0.19713	158
17	21285166	25677370	-1.76879e-06	NA	-2.19532e-06	1.45663e-05	2.88302e-10	0.917033	210
17	25679294	26272308	-1.30698e-05	-0.920899	7.44455e-05	2.70566e-06	3.54604e-10	0.487645	203
17	26273607	27884779	1.28133e-05	0.204211	0.000106034	3.71292e-05	5.94773e-10	0.59931	444
17	27885675	29259899	9.17918e-06	0.943999	2.47342e-05	3.82267e-06	4.62669e-10	0.669565	375
17	29262773	30878805	-2.17659e-05	-0.8277	8.1916e-05	8.4419e-06	9.76349e-10	0.486062	456
17	30879433	31989867	-4.39807e-05	-0.975889	0.000139426	1.45673e-05	1.08042e-09	0.180888	614
17	31990385	32677709	7.41136e-06	NA	1.34264e-05	-2.08927e-05	6.83574e-10	0.776818	409
17	32677947	33614452	-2.04469e-05	-0.420769	0.000103734	2.27639e-05	8.93614e-10	0.493979	507
17	33616080	34393028	1.14837e-05	NA	6.38887e-05	-1.6521e-05	5.54947e-10	0.625919	279
17	34393296	35725997	7.91793e-06	0.85923	2.24844e-05	3.7768e-06	6.18462e-10	0.750191	390
17	35731855	37341235	1.36346e-05	0.298313	7.8773e-05	2.65194e-05	9.68782e-10	0.661345	504
17	37344586	38649203	-1.82789e-05	-2.7749	2.89715e-05	1.49774e-06	6.67329e-10	0.479202	330
17	38652220	39657179	-2.15389e-05	-2.38686	1.73344e-05	4.69769e-06	6.01717e-10	0.379908	454
17	39657337	40231221	-4.43829e-06	-0.690228	6.69891e-06	6.17223e-06	3.08532e-10	0.800518	206
17	40232810	41769732	-1.10244e-05	-0.48056	3.26484e-06	0.000161196	7.2959e-10	0.683166	391
17	41771040	43317574	-1.23764e-05	-0.460722	2.96926e-05	2.43034e-05	8.12912e-10	0.664227	550
17	44863413	45874715	-4.12603e-06	NA	2.37103e-05	-1.40603e-05	4.26131e-10	0.841578	302
17	45876022	46828302	-3.64944e-05	-1.61773	5.35576e-05	9.50213e-06	5.56983e-10	0.122022	403
17	46828412	48027295	-6.69399e-05	-1.19853	0.00019041	1.63827e-05	1.14568e-09	0.0479658	399
17	48027688	48832008	8.58208e-06	NA	3.90124e-05	-1.4173e-05	7.78857e-10	0.758453	359
17	48832437	49892805	3.58689e-05	0.66977	3.48091e-05	8.23932e-05	6.29804e-10	0.152926	427
17	49894599	51282380	2.52015e-05	1.4066	2.38731e-05	1.34463e-05	6.81285e-10	0.334284	525
17	51284441	52861905	4.44088e-05	NA	0.000101893	-5.32628e-06	8.27552e-10	0.122654	533
17	52863321	53338298	-1.29473e-05	NA	8.54827e-06	-1.1518e-05	3.59876e-10	0.494922	224
17	53346718	54164464	2.40072e-05	0.825617	2.29714e-05	3.68077e-05	5.81133e-10	0.319312	383
17	54164935	55278525	1.03752e-05	NA	9.39604e-06	-1.20951e-05	7.39883e-10	0.702884	427
17	57487538	59307733	7.01568e-06	0.468853	1.59529e-05	1.40355e-05	3.58364e-10	0.710934	300
17	55279508	57486793	-2.49884e-05	NA	0.000260967	-1.92559e-06	1.84408e-09	0.560634	880
17	59309085	60883279	1.0059e-05	NA	3.88504e-05	-1.38772e-05	7.03566e-10	0.704518	463
17	60885287	62035655	1.11173e-05	0.645784	1.71322e-05	1.72986e-05	3.6283e-10	0.55946	260
17	64434524	65013985	1.93998e-05	6.55516	3.48099e-06	2.51609e-06	6.02589e-10	0.429357	326
17	62037685	64434272	3.89091e-05	0.698555	6.23124e-05	4.97883e-05	1.17188e-09	0.255703	753
17	65016683	66315468	-8.6758e-05	-0.628006	0.000317013	6.02025e-05	1.58302e-09	0.0292167	382
17	66318466	66903293	-1.51135e-05	NA	5.44937e-05	-2.10042e-05	5.51043e-10	0.519686	308
17	66906217	68199133	-2.79275e-05	-1.24084	6.06022e-05	8.35879e-06	7.19143e-10	0.297683	459
17	68199783	68875761	-2.47092e-06	-0.188719	1.48375e-05	1.15537e-05	4.98388e-10	0.911869	304
17	68877746	69242135	-7.01948e-06	NA	5.83935e-05	-6.06794e-06	3.40962e-10	0.703836	206
17	69242932	70147289	1.64295e-06	0.236448	3.61589e-06	1.33525e-05	6.42381e-10	0.948315	394
17	70148198	70947580	6.05628e-06	NA	-8.88677e-06	-4.3726e-05	1.02246e-09	0.849778	477
17	70948535	71825523	-8.15777e-06	NA	5.44043e-05	-3.82948e-05	9.5306e-10	0.791589	477
17	71829519	72740027	-3.48576e-05	NA	1.28587e-05	-7.51023e-06	8.67195e-10	0.236534	436
17	72742484	74016834	2.26036e-05	0.590258	1.43522e-05	0.000102177	5.94253e-10	0.353802	400
17	74018640	74909405	-1.45775e-06	NA	3.29455e-05	-3.96037e-05	5.83983e-10	0.951899	368
17	74910943	75471247	-6.10455e-06	NA	-6.17186e-06	-1.168e-05	7.12676e-10	0.819126	313
17	75476450	75842792	1.3565e-05	NA	3.37031e-05	-3.46682e-05	5.40931e-10	0.559731	219
17	75844316	76445231	1.70813e-05	NA	7.28216e-05	-2.76338e-05	5.01954e-10	0.445815	219
17	76446689	77093768	-3.04523e-05	NA	8.55692e-05	-3.52682e-05	6.51468e-10	0.232834	322
17	77094717	77468875	-1.85788e-06	NA	1.78615e-05	-3.45335e-05	7.86788e-10	0.947191	305
17	77471383	78780080	-1.63008e-05	NA	5.3981e-05	-1.55397e-06	1.08455e-09	0.620619	512
17	78780686	79683249	3.84723e-06	NA	6.79309e-05	-2.08362e-05	6.69981e-10	0.881843	362
17	79683698	80969550	7.32561e-06	NA	2.01054e-05	-1.08195e-05	5.95106e-10	0.763953	415
18	349293	906343	-2.726e-05	-0.604137	2.6373e-05	7.72007e-05	8.20186e-10	0.341172	394
18	906673	1940581	2.35623e-05	NA	4.38072e-05	-3.42766e-05	8.00244e-10	0.404886	434
18	1940863	2206099	-2.37352e-06	NA	-7.7194e-06	-3.11548e-05	3.84092e-10	0.903605	165
18	2206891	2889826	6.34701e-05	1.91731	6.69287e-05	1.63735e-05	5.97686e-10	0.00942707	313
18	2891847	3357120	-2.98964e-05	-0.9169	1.30717e-05	8.13321e-05	4.78742e-10	0.171823	219
18	3359237	3861997	1.00109e-05	NA	5.61357e-05	-2.67563e-07	6.00678e-10	0.682935	218
18	3862461	4597021	1.24329e-06	NA	7.65032e-05	-1.2463e-06	9.33957e-10	0.967549	430
18	4601573	5197395	1.02638e-05	NA	2.67435e-05	-1.49846e-05	4.70194e-10	0.635974	229
18	5198562	5852964	2.24478e-05	NA	3.22398e-05	-6.30228e-06	6.33921e-10	0.372621	327
[truncated: 274 more rows]
