# Supplementary material for: A comprehensive genome-wide cross-trait analysis of sexual factors and uterine leiomyoma
Source: PLoS Genet. 2024 May 3;20(5):e1011268. doi: 10.1371/journal.pgen.1011268 (PMC11095738; doi:10.1371/journal.pgen.1011268)
Supplement: S6 Table — (XLSX) [file pgen.1011268.s009.xlsx]

## Sheet: Sheet1
S6 Table. Results from local genetic correlation analysis conducted for lifetime number of sexual partners and uterine leiomyoma.
Chromosome	Start position	End position	Local genetic covariance	Local genetic correlation	Local heritability of NSP	Local heritability of UL	Variance	P-value of local genetic covariance	Number of SNPs
1	1103150	2320702	-9.47973e-06	NA	4.94051e-05	-8.08968e-06	6.9824e-10	0.719781	357
1	2321099	3065568	1.90475e-05	5.87911	1.2588e-05	8.3387e-07	3.85944e-10	0.332264	233
1	3066761	3679461	5.84593e-05	1.76794	8.18132e-05	1.33644e-05	7.16397e-10	0.0289532	288
1	3679775	4749076	4.32519e-05	NA	-1.31818e-05	5.6778e-05	1.17757e-09	0.207521	628
1	4750013	5000086	1.55251e-05	NA	-4.32905e-06	-9.27124e-06	3.1529e-10	0.381934	168
1	5000970	5471517	-4.67274e-06	NA	-2.41559e-07	-3.08121e-05	5.58854e-10	0.84331	301
1	5472626	6133700	4.10016e-05	3.19885	7.63139e-06	2.15282e-05	5.91455e-10	0.0918091	338
1	6134990	7245669	2.10155e-05	0.415673	7.45114e-05	3.43048e-05	6.62282e-10	0.414147	443
1	7245922	7604778	2.27225e-05	NA	9.59581e-05	-2.98962e-06	3.57756e-10	0.229622	205
1	7604831	9067142	-8.16492e-06	NA	0.000102367	-3.74209e-06	8.08682e-10	0.774021	509
1	9067673	9959051	8.96281e-06	NA	-2.74997e-05	4.09314e-05	6.45492e-10	0.724257	315
1	9959748	11774956	1.05527e-05	0.181709	5.84439e-05	5.7708e-05	8.82637e-10	0.72244	578
1	11776196	12147753	2.12005e-05	0.389775	4.37141e-05	6.76776e-05	2.74585e-10	0.200754	192
1	12150385	14625524	5.6272e-06	NA	-1.17312e-05	8.47447e-05	1.39397e-09	0.880198	742
1	14626896	15423481	-2.29498e-05	-0.737108	7.96325e-05	1.21732e-05	1.09735e-09	0.488436	420
1	15424441	17123862	-3.19024e-05	-1.63499	8.74544e-05	4.35347e-06	8.944e-10	0.28609	610
1	17176635	17872659	-1.09169e-05	-0.939983	1.17213e-05	1.15076e-05	4.94457e-10	0.623463	336
1	17874843	18484945	-1.66731e-05	NA	6.90558e-06	-3.18049e-05	5.94188e-10	0.493978	339
1	18486272	20022063	-2.34295e-05	NA	5.19649e-05	-2.03355e-05	1.40242e-09	0.531552	795
1	20023833	20763899	1.56219e-05	NA	4.27666e-05	-3.84094e-05	7.70532e-10	0.573584	370
1	22636103	23082667	5.17803e-06	0.257788	5.30862e-06	7.60011e-05	4.53948e-10	0.807982	207
1	20765245	22634131	-3.06918e-05	NA	-4.12122e-09	0.0004973	1.47973e-09	0.424947	791
1	23085227	24527501	3.23512e-05	0.885022	5.94313e-05	2.24832e-05	7.03636e-10	0.222617	489
1	24528210	25305673	1.79267e-05	NA	8.07974e-07	-6.12744e-06	4.72679e-10	0.409627	317
1	25305783	26976424	-7.87783e-07	-0.0344727	2.19138e-05	2.38312e-05	8.48696e-10	0.978427	609
1	26981479	28160199	-1.96049e-05	-0.780929	2.6258e-05	2.40019e-05	2.54797e-10	0.219373	206
1	28168872	29181525	2.23822e-06	NA	-3.47355e-06	9.26928e-05	3.27316e-10	0.901542	243
1	29184254	30792409	-7.64144e-06	NA	9.21089e-05	-2.25422e-06	1.12321e-09	0.819642	733
1	30792984	32042421	2.36991e-05	NA	-2.61165e-06	-1.04496e-05	7.81309e-10	0.39652	610
1	32042540	34016219	1.26077e-05	0.540004	5.65516e-05	9.63904e-06	6.13758e-10	0.610818	486
1	34017349	34797348	-3.12174e-05	-0.733637	8.41255e-05	2.1523e-05	7.1529e-10	0.243119	441
1	34798014	35364965	-1.62064e-05	NA	0.00010462	-2.25006e-05	7.25008e-10	0.547249	274
1	35366056	38196841	1.31829e-05	0.984576	3.59258e-05	4.99016e-06	1.1135e-09	0.692797	757
1	38459210	39535259	2.22704e-05	0.906068	7.32868e-05	8.24346e-06	8.13396e-10	0.43488	435
1	39537291	40933221	1.38181e-05	NA	-1.15762e-06	3.48663e-05	6.52998e-10	0.588684	441
1	40934284	42166782	-3.17074e-05	-0.34441	0.00020805	4.07382e-05	1.0536e-09	0.328647	485
1	42168539	43365094	-1.75857e-05	-1.67935	4.33469e-06	2.52976e-05	4.92309e-10	0.428025	396
1	43365565	44482312	-2.55605e-05	NA	0.000214819	-9.61561e-06	5.83936e-10	0.290165	461
1	44483704	46895641	1.64946e-05	2.34447	6.81773e-06	7.26025e-06	8.70966e-10	0.576225	762
1	46897698	47999344	2.81645e-05	1.03324	1.45898e-05	5.09279e-05	5.92915e-10	0.247411	385
1	48000156	50640662	1.55413e-05	1.5061	7.17936e-06	1.48314e-05	1.06661e-09	0.63417	790
1	50641944	53116453	3.72016e-05	0.526375	8.32469e-05	6.00021e-05	1.0653e-09	0.254371	444
1	53117066	54197141	-1.15157e-06	NA	0.000212737	-1.88868e-05	5.93656e-10	0.962304	417
1	54197688	55012825	-3.46175e-05	-1.0713	5.30777e-05	1.96725e-05	5.16746e-10	0.127796	294
1	55012881	55479198	7.87244e-07	NA	-9.05856e-06	-4.86132e-07	4.42469e-10	0.970146	249
1	55479967	56413577	-2.59304e-05	NA	1.37729e-05	-4.4689e-06	7.2568e-10	0.335759	482
1	56414730	57585670	1.61678e-05	NA	-1.70405e-05	-1.71395e-05	8.8343e-10	0.58647	598
1	57585980	58535140	6.12106e-05	0.91413	0.000175989	2.54772e-05	8.07543e-10	0.0312408	552
1	58536417	59306823	7.06137e-06	0.179669	6.15344e-05	2.51025e-05	5.79917e-10	0.769347	412
1	59307290	59736866	-1.47425e-05	-0.405759	5.02965e-05	2.62463e-05	3.8968e-10	0.455171	185
1	59739179	61257170	6.95586e-05	0.954239	0.000130185	4.08155e-05	7.82857e-10	0.012917	536
1	61258378	62107806	4.44171e-06	0.104708	0.000212189	8.48041e-06	1.06047e-09	0.891508	380
1	62108681	63376404	-9.91677e-06	-1.74474	1.51961e-05	2.12593e-06	7.79489e-10	0.722445	518
1	63379031	65008206	2.75007e-05	6.71676	8.68324e-06	1.93057e-06	1.24034e-09	0.434886	795
1	65010679	66773349	-4.9716e-06	-0.595358	7.68312e-05	9.07607e-07	9.93441e-10	0.874666	697
1	66774350	67760291	-6.62649e-06	-0.362955	5.1468e-05	6.47626e-06	7.13202e-10	0.804035	537
1	67761365	69441414	-7.9568e-06	NA	7.41506e-06	-3.07302e-05	1.14033e-09	0.813723	724
1	69441920	70486660	-1.98341e-05	-0.542448	6.4889e-05	2.06034e-05	5.04989e-10	0.377443	328
1	70490925	71818029	-3.97661e-05	-1.7789	4.65064e-05	1.07451e-05	7.22861e-10	0.139124	501
1	71822765	74326378	4.43078e-05	NA	0.000219504	-1.09746e-05	8.98903e-10	0.139454	640
1	74326484	75992462	9.45926e-05	1.30053	0.000153398	3.44867e-05	9.75799e-10	0.00246059	560
1	75992778	76476360	-7.22521e-06	NA	1.12612e-05	-3.00727e-06	2.11209e-10	0.619078	183
1	76477207	77139859	2.44037e-05	0.529907	4.97515e-05	4.26291e-05	6.05329e-10	0.321255	369
1	77141039	79111862	6.53362e-05	1.22322	6.2681e-05	4.55157e-05	9.99992e-10	0.0388172	681
1	79113455	80341320	-1.8275e-06	NA	8.03361e-05	-2.44795e-06	6.5272e-10	0.942975	483
1	80341732	81056946	-3.62789e-06	NA	4.80839e-05	-1.51122e-05	3.39175e-10	0.843836	241
1	81058295	82883310	-3.97438e-05	-2.09261	4.39315e-05	8.21084e-06	1.34845e-09	0.279114	835
1	82884721	83990906	1.89858e-05	0.940002	7.28451e-05	5.60017e-06	6.29807e-10	0.449332	440
1	83991748	84728665	5.94422e-06	0.187534	4.10148e-05	2.44955e-05	4.28258e-10	0.77393	328
1	84729134	85940249	-5.31258e-05	-1.8269	5.47799e-05	1.54369e-05	9.44468e-10	0.0838683	593
1	85940875	86549498	-1.20488e-05	NA	-3.59339e-06	-9.54627e-06	3.62908e-10	0.527075	270
1	86549569	87652502	9.92118e-06	NA	2.27853e-05	-4.78791e-06	6.05754e-10	0.686873	415
1	87654606	89447978	-2.97356e-05	-0.818433	8.3361e-05	1.58352e-05	1.01965e-09	0.35174	629
1	89451664	91866856	7.10071e-05	1.1409	0.000141695	2.73373e-05	1.33437e-09	0.051913	881
1	91867046	93351477	5.36228e-06	NA	-9.54823e-07	2.57662e-05	7.59983e-10	0.845775	560
1	93352491	94451007	7.24019e-06	NA	6.05523e-05	-9.25298e-06	3.74899e-10	0.708455	317
1	94452062	95199048	-3.4142e-06	-0.286188	1.86718e-05	7.62236e-06	6.17715e-10	0.890737	404
1	95199771	96149941	3.66872e-06	NA	7.62277e-06	-3.49591e-05	6.62306e-10	0.886641	434
1	96150318	97457893	-5.52815e-06	-0.0690076	0.000200373	3.20277e-05	6.76013e-10	0.831624	466
1	97458722	98562260	7.22892e-06	NA	0.000111424	-1.66169e-05	7.61096e-10	0.793297	517
1	98564736	100064599	-4.39797e-05	-1.01825	8.62853e-05	2.162e-05	8.61961e-10	0.134136	573
1	100065413	101682573	9.01794e-06	0.222171	7.25222e-05	2.27181e-05	7.55339e-10	0.742819	613
1	101683165	102039858	-2.05378e-05	NA	4.77538e-05	-2.059e-06	3.5842e-10	0.278001	220
1	102040268	102893372	-1.4313e-05	-2.27474	1.3795e-06	2.86999e-05	4.85534e-10	0.515974	339
1	102894567	104369301	-9.90697e-06	NA	-2.73956e-06	1.10769e-05	4.17599e-10	0.62782	288
1	104373157	105192916	5.86227e-06	0.352175	3.10588e-05	8.92133e-06	4.02193e-10	0.770047	269
1	105193022	106641877	4.98722e-05	1.94425	0.000112116	5.86876e-06	5.5541e-10	0.03433	398
1	106642705	107432265	7.14043e-06	0.66482	1.24571e-05	9.26025e-06	4.05667e-10	0.72295	290
1	107432576	109075191	-7.15588e-06	-0.0715572	0.000118769	8.42003e-05	1.11846e-09	0.830571	687
1	109075561	110301260	-6.94529e-06	-0.216405	5.19519e-05	1.98264e-05	7.00306e-10	0.792975	461
1	110302505	111738116	-6.01599e-05	-0.949534	5.63045e-05	7.12935e-05	1.08621e-09	0.0679453	678
1	111739749	112560278	-4.34732e-07	-0.0118062	0.000139718	9.70439e-06	9.27913e-10	0.988613	564
1	112561693	114451307	-4.50092e-06	-0.245989	6.10526e-05	5.4836e-06	8.50026e-10	0.877312	678
1	114451386	115878242	2.21793e-05	NA	5.17861e-05	-8.27401e-06	9.56904e-10	0.473379	634
1	115879821	116884431	1.87713e-05	NA	6.10764e-05	-1.08567e-05	5.96886e-10	0.44229	398
1	116884519	118837474	1.53821e-05	0.518612	4.83926e-05	1.8179e-05	9.68322e-10	0.621081	650
1	118837888	119792751	6.92375e-06	NA	2.07024e-05	-5.36116e-07	4.79265e-10	0.7518	363
1	119793605	120347239	3.26855e-05	1.01052	2.57029e-05	4.07045e-05	3.90824e-10	0.0982597	232
1	144998563	147347713	5.86755e-06	NA	5.51185e-05	-2.54856e-05	6.49428e-10	0.817901	489
1	147348339	151830844	3.89807e-05	0.849845	0.000100246	2.09871e-05	7.61117e-10	0.157674	603
1	151832901	152535021	7.56055e-07	NA	-1.10065e-05	-3.62944e-06	2.39774e-10	0.961058	215
1	152535586	153163377	-2.06316e-05	-1.9694	5.92677e-06	1.85175e-05	3.023e-10	0.235374	277
1	153165450	154544651	5.59188e-06	NA	-3.25248e-06	1.62316e-05	5.98636e-10	0.819221	504
1	154547292	156334116	-5.87634e-05	-1.52286	0.000103809	1.43437e-05	7.50246e-10	0.0319222	549
1	156335111	157154186	-1.33344e-05	-0.624266	9.4414e-06	4.83252e-05	4.66586e-10	0.537025	312
1	157154324	158867538	-1.89744e-05	NA	-9.72009e-08	-1.30465e-05	1.23933e-09	0.589898	817
1	158870085	160648549	1.5801e-06	0.0760436	9.80427e-06	4.4038e-05	1.29079e-09	0.96492	760
1	160649926	161973976	-7.31597e-06	NA	2.31431e-05	-2.73706e-05	7.59559e-10	0.790659	510
1	161974584	162995355	6.15302e-07	0.0380523	1.75823e-05	1.4871e-05	8.40122e-10	0.983063	559
1	163000394	164410254	-6.24444e-06	NA	3.26717e-05	-1.06392e-05	8.83456e-10	0.833599	675
1	164412847	165190876	4.33986e-05	1.33267	3.30713e-05	3.20666e-05	8.17067e-10	0.128948	436
1	165191702	166363258	6.53552e-05	1.34775	0.000112984	2.08123e-05	9.64986e-10	0.0353895	605
1	166364063	167158927	3.38517e-05	NA	5.85625e-05	-1.54587e-05	6.74508e-10	0.192429	483
1	167159608	168168773	3.21778e-05	1.14721	2.95424e-05	2.66305e-05	7.32777e-10	0.234559	461
1	168169452	169077127	4.66499e-05	1.49608	2.74594e-05	3.54078e-05	8.43842e-10	0.108295	486
1	169078572	169521853	-8.08024e-07	NA	-4.42371e-06	4.18632e-05	2.33413e-10	0.957821	192
1	169522554	170372503	7.62836e-07	NA	-1.84941e-05	0.0001015	5.81475e-10	0.974763	444
1	170375663	170914261	-2.44526e-06	-0.0869728	1.53069e-05	5.16414e-05	2.55417e-10	0.878396	179
1	170915133	172647523	-2.22682e-05	-0.257346	2.83794e-05	0.000263835	1.2275e-09	0.525046	863
1	172648956	175384090	-1.83884e-05	NA	7.98443e-05	-1.47765e-06	1.17844e-09	0.592193	905
1	175385076	176416712	-3.42514e-06	NA	1.97885e-05	-3.25308e-05	5.00353e-10	0.878301	368
1	176418578	177431255	-4.23922e-05	-0.789921	4.38537e-05	6.56746e-05	7.72479e-10	0.127196	436
1	177432237	178940717	3.23618e-07	NA	-7.78608e-06	-3.90618e-05	8.5106e-10	0.991149	619
1	178943012	179676274	-1.28273e-05	-0.504491	1.20435e-05	5.36793e-05	4.09942e-10	0.526383	337
1	179678188	180567596	-4.12646e-06	NA	-6.76318e-06	3.61131e-05	5.64778e-10	0.862152	392
1	180568720	181311800	1.01831e-05	0.677941	7.1099e-05	3.17328e-06	4.17031e-10	0.618028	305
1	181313404	182293001	2.29009e-05	0.963178	3.44949e-05	1.63884e-05	6.1214e-10	0.354651	420
1	182294372	183796074	-1.05102e-05	NA	-1.21104e-06	8.64336e-05	7.3033e-10	0.697342	573
1	183796618	185511423	-7.69424e-06	-0.70637	3.09312e-05	3.83593e-06	9.59206e-10	0.803799	730
1	185512838	187847742	-2.35045e-05	NA	1.36577e-05	-4.63883e-06	1.0781e-09	0.474086	805
1	187848898	189756187	-2.3769e-06	NA	-5.01516e-06	-6.80674e-06	7.05409e-10	0.92869	597
1	189758772	190107648	3.61296e-06	NA	3.44756e-05	-1.12633e-05	1.96097e-10	0.796404	158
1	190107883	191432168	-2.26824e-05	-1.29467	5.07756e-05	6.04512e-06	5.66653e-10	0.34066	471
1	191433917	192444256	-4.3988e-05	-1.38144	3.92406e-05	2.58386e-05	4.31286e-10	0.0341646	331
1	192452631	193504005	3.49106e-07	NA	-1.01995e-05	-5.66733e-08	4.3784e-10	0.986689	344
1	193505535	194000243	1.02326e-05	NA	-3.46626e-06	1.72973e-06	2.45126e-10	0.513388	197
1	194000953	194733444	-2.00493e-06	NA	7.20267e-06	-3.35489e-06	2.59068e-10	0.900869	212
1	194734415	195155161	1.63406e-05	1.17399	5.73521e-06	3.37797e-05	2.13359e-10	0.263269	176
1	195155293	195995510	-1.12153e-05	NA	3.73473e-05	-2.00525e-05	4.34296e-10	0.590462	311
1	195995948	197309603	1.26615e-05	0.535788	4.29015e-05	1.3017e-05	4.49393e-10	0.550326	343
1	197310096	198540028	-3.74505e-05	NA	0.000145024	-9.14887e-06	5.35952e-10	0.10573	416
1	198540418	199578700	5.08159e-06	0.213529	8.25693e-05	6.85908e-06	5.28136e-10	0.825	367
1	199580285	201070422	-8.02617e-06	-0.501374	1.27431e-05	2.01102e-05	9.50425e-10	0.794597	658
1	201070740	201365889	-1.20748e-06	NA	4.50164e-07	-9.56068e-06	4.1098e-10	0.952505	256
1	201366509	202820077	-2.84197e-05	NA	5.22307e-05	-5.91355e-06	1.00111e-09	0.369072	609
1	202820815	203979519	8.7409e-06	NA	-5.91407e-06	3.29456e-05	8.087e-10	0.758561	487
1	203980019	205458538	1.2447e-05	0.108553	0.000185989	7.06897e-05	1.80716e-09	0.769678	792
1	205459511	206705609	3.19701e-05	NA	5.20981e-05	-5.59587e-06	6.19675e-10	0.199042	338
1	206706419	208158787	9.1471e-06	0.596387	4.64668e-05	5.06254e-06	7.74424e-10	0.742386	545
1	210741816	211763053	-1.21736e-05	-0.290021	2.97588e-05	5.9206e-05	6.9231e-10	0.643602	433
1	208160220	210738604	0.000124164	0.990456	0.000379933	4.1363e-05	2.305e-09	0.00970452	1281
1	211763754	213578006	-4.49207e-05	-0.617922	5.58865e-05	9.45626e-05	1.03604e-09	0.162838	639
1	213578592	215128675	-2.16833e-05	-1.37041	5.22251e-06	4.79366e-05	1.19022e-09	0.529671	752
1	215129087	216672805	-2.08604e-05	NA	5.94093e-05	-2.94939e-06	8.78045e-10	0.481441	621
1	216673326	217575665	6.53418e-06	NA	8.086e-05	-1.33223e-05	1.09281e-09	0.843311	681
1	217577346	218860068	-1.69807e-06	NA	7.00405e-05	-8.5731e-06	8.48313e-10	0.953509	518
1	218860456	220068681	-1.51047e-05	NA	-6.74748e-06	-8.15681e-06	7.08748e-10	0.570462	527
1	220069681	221856899	4.54888e-06	0.575929	2.67879e-06	2.32879e-05	9.05199e-10	0.879823	640
1	221857359	223630391	-3.30623e-06	NA	2.72433e-05	-1.48368e-05	9.28603e-10	0.913601	642
1	223630619	224434769	-5.61747e-06	-2.06022	1.5511e-05	4.79307e-07	4.14089e-10	0.782507	280
1	224435934	226143348	-6.2471e-07	NA	-2.83995e-06	5.70851e-06	7.94879e-10	0.982322	569
1	226146348	226808294	-6.53929e-06	-0.129192	2.20534e-05	0.000116175	3.99822e-10	0.74364	240
1	226808697	228100891	-1.18349e-06	NA	1.44911e-05	-1.09353e-05	7.4866e-10	0.965499	558
1	228101119	229075210	6.14509e-06	0.863869	1.50215e-05	3.36858e-06	4.02234e-10	0.7593	320
1	229076157	230477970	-5.39045e-06	NA	-7.96344e-06	-3.66186e-05	9.63836e-10	0.862157	633
1	230479324	231318678	-1.09262e-05	NA	-4.75766e-06	-1.7587e-05	8.62526e-10	0.709868	502
1	231321215	232382234	1.1694e-05	NA	-1.12801e-05	-8.31419e-06	6.98294e-10	0.658106	476
1	232384356	232949914	-2.94022e-05	-4.60397	4.89801e-05	8.32675e-07	5.7881e-10	0.221664	348
1	232950888	233750725	1.03856e-05	NA	3.12112e-06	-3.02601e-05	7.05144e-10	0.695719	428
1	233753991	234206593	5.34489e-06	NA	-1.25885e-05	-1.42366e-05	3.88248e-10	0.786192	224
1	234209087	235772624	-6.04123e-06	NA	3.77829e-05	-2.94401e-05	1.24947e-09	0.864296	704
1	235773790	236536723	6.4921e-06	NA	3.65326e-05	-9.94348e-06	4.46299e-10	0.75861	312
1	236537770	237493854	1.0525e-05	NA	9.43419e-05	-1.68013e-05	9.2464e-10	0.729246	561
1	237495080	239297872	1.10545e-05	NA	0.000103172	-3.33765e-07	1.55976e-09	0.77955	904
1	239299272	240562764	-5.61627e-06	-0.331054	3.0226e-05	9.52178e-06	1.13084e-09	0.867361	665
1	240563367	241178287	1.19877e-05	NA	2.50623e-06	-1.56959e-05	7.61781e-10	0.664047	352
1	241178944	241766551	3.35333e-05	0.888892	9.81131e-05	1.45053e-05	6.64187e-10	0.193203	354
1	241768617	242697031	-2.62053e-05	-0.458579	0.000106767	3.05852e-05	9.17159e-10	0.386875	493
1	242700803	244105053	3.04935e-05	0.403289	0.000253458	2.25566e-05	8.57327e-10	0.297672	452
1	244106113	244927751	3.41239e-05	1.19344	5.46712e-05	1.49539e-05	7.10218e-10	0.200387	380
1	244929262	246606531	-2.59223e-05	NA	-2.96381e-05	4.053e-05	1.47188e-09	0.499247	846
1	246606926	246989171	1.47501e-05	NA	-5.4248e-06	4.59578e-06	2.5561e-10	0.356225	161
1	246991094	247838628	9.62804e-07	0.0524847	4.93724e-05	6.81596e-06	6.28644e-10	0.969368	368
1	247838870	248585259	7.15309e-06	NA	-4.97925e-06	1.63407e-05	3.85418e-10	0.715591	280
2	11320	1158981	-1.46169e-05	-0.3146	2.87452e-05	7.50984e-05	8.36021e-10	0.613186	544
2	1159982	1681720	4.02578e-06	NA	-3.73012e-06	-9.06158e-06	3.88022e-10	0.838063	219
2	1683187	3003071	-2.19334e-05	-0.500532	8.7775e-05	2.18764e-05	1.34702e-09	0.5501	694
2	3003472	4148069	-3.27692e-05	NA	1.72477e-05	-4.81785e-06	1.01453e-09	0.30357	584
2	4148784	5017172	-3.0037e-05	NA	-1.27223e-05	1.40212e-05	7.10878e-10	0.259924	418
2	5118816	6361343	3.29295e-05	1.01105	2.74157e-05	3.86927e-05	1.26731e-09	0.354963	633
2	6363082	7322437	-1.29489e-05	NA	5.54545e-05	-3.17722e-05	9.95998e-10	0.681583	566
2	7323039	8980346	-2.20807e-05	NA	-4.83152e-06	-1.73148e-05	1.25979e-09	0.533873	702
2	8980472	10440987	1.5259e-06	NA	-5.00054e-06	3.95273e-05	1.08456e-09	0.963044	653
2	10442541	10879340	-2.30514e-06	NA	-2.70633e-05	-1.61253e-05	4.15056e-10	0.909914	235
2	10881867	11652586	7.13225e-05	1.46508	2.13018e-05	0.000111253	8.62352e-10	0.0151506	373
2	11652795	12720977	5.80104e-05	0.313142	5.84333e-05	0.000587312	2.22728e-09	0.219001	562
2	12723749	14648908	-4.00385e-05	NA	0.000108088	-4.90697e-06	1.08928e-09	0.225078	704
2	14649571	15720775	-3.65759e-07	NA	-3.46114e-06	5.3915e-06	6.19143e-10	0.988272	451
2	15721423	16549199	4.2292e-06	NA	-3.5507e-05	1.88178e-05	7.2483e-10	0.875176	385
2	16549538	18344242	2.47695e-05	0.289554	0.000129246	5.66185e-05	1.18718e-09	0.472213	766
2	18344821	18646822	-1.07788e-05	NA	8.88155e-07	-1.13196e-05	2.32021e-10	0.479176	142
2	18647868	20059542	-2.00676e-05	-0.509053	5.28814e-05	2.93876e-05	1.09712e-09	0.54461	690
2	20062043	22427190	-2.39834e-05	-1.0069	0.000107885	5.25882e-06	1.42359e-09	0.525004	821
2	22428680	23855977	2.17547e-05	NA	0.000454958	-3.57608e-05	1.07627e-09	0.507253	650
2	23857184	25485735	4.13944e-05	0.468222	0.000153226	5.10092e-05	8.14346e-10	0.146901	454
2	25486770	26894217	1.79871e-05	NA	-3.15637e-06	4.30557e-05	6.63725e-10	0.485066	436
2	26894589	28597305	-2.06726e-05	-0.30597	4.3163e-05	0.00010576	9.20576e-10	0.495654	482
2	28597624	29484922	-2.28777e-05	-0.781402	1.64069e-05	5.22456e-05	7.17974e-10	0.393214	454
2	29486078	29987735	-5.65696e-06	NA	2.27108e-05	-1.17261e-05	5.36144e-10	0.80699	336
2	29988753	31009977	-2.2081e-05	NA	7.343e-05	-8.47457e-06	8.28676e-10	0.443049	496
2	31010212	32489851	-3.25996e-05	-0.513546	8.76031e-05	4.59988e-05	1.05567e-09	0.315696	588
2	32493210	33361425	-4.2568e-05	-0.81896	0.000126905	2.12893e-05	5.4604e-10	0.0685043	336
2	33362643	34279720	-5.33507e-07	-0.0203051	8.07182e-05	8.55259e-06	8.91676e-10	0.985745	529
2	34280335	35607183	6.58251e-06	NA	5.0876e-05	-3.63497e-06	7.93318e-10	0.815214	525
2	35608923	36121342	-9.43094e-06	NA	1.54147e-05	-1.19732e-06	3.9667e-10	0.63584	276
2	36122006	37004185	2.50564e-05	0.682532	3.13031e-05	4.3053e-05	9.72894e-10	0.421793	556
2	37008066	38882278	8.13923e-06	0.212913	7.16251e-05	2.04031e-05	1.46822e-09	0.831782	865
2	38882577	40077971	6.9918e-06	1.43441	8.09769e-06	2.93408e-06	3.94604e-10	0.724859	314
2	40080343	40625847	8.58089e-06	1.46291	2.11874e-06	1.62386e-05	5.31574e-10	0.70976	348
2	40626336	41381901	1.39752e-05	NA	3.59266e-05	-8.47756e-06	4.19645e-10	0.495108	292
2	41382889	42087411	1.49166e-05	NA	4.11761e-05	-4.96542e-06	5.11361e-10	0.509485	358
2	42088016	42947335	1.2905e-05	2.35143	1.7567e-06	1.71455e-05	5.6568e-10	0.587413	403
2	42949616	43307776	-1.13349e-05	NA	-9.26321e-08	2.09409e-06	4.15947e-10	0.578364	217
2	43309247	44048346	5.2107e-05	1.38945	1.2231e-05	0.000114986	5.84174e-10	0.0310929	322
2	44049120	45194289	-5.2918e-05	-1.1402	0.000123123	1.74948e-05	9.8069e-10	0.0910646	538
2	45195022	45562814	2.57674e-05	3.18949	2.87571e-05	2.26963e-06	6.12283e-10	0.297715	268
2	45563613	47052067	-2.1925e-05	NA	6.08911e-05	-5.49323e-05	1.60368e-09	0.584039	875
2	47052788	47782756	9.45354e-07	NA	-5.73305e-06	-1.49029e-06	7.55947e-10	0.972571	369
2	47782836	49112501	-3.14145e-05	-0.537067	5.6055e-05	6.10363e-05	1.17719e-09	0.359876	507
2	49113132	50757671	2.70565e-05	NA	0.000130107	-1.29505e-06	1.25989e-09	0.445902	838
2	50758657	51667413	-1.29591e-05	NA	6.80775e-05	-3.08986e-06	5.85531e-10	0.592269	396
2	51668142	53351493	-1.56246e-05	-0.519308	3.84547e-05	2.35407e-05	1.24207e-09	0.657521	834
2	53352175	54599930	-3.11401e-05	-1.5097	5.79218e-05	7.34535e-06	8.50053e-10	0.285493	550
2	54600556	56158646	6.56101e-07	NA	-1.48818e-06	-2.35793e-05	1.10785e-09	0.984273	722
2	56160647	56599354	1.20369e-05	NA	2.08412e-05	-2.57646e-05	4.69916e-10	0.578709	240
2	56600739	57938354	2.53519e-06	NA	1.02018e-07	-2.3428e-05	7.14057e-10	0.924416	488
2	57939866	60449069	4.49784e-05	0.440048	0.000399398	2.61578e-05	2.89025e-09	0.402798	1009
2	60449710	62420656	6.63214e-05	0.809242	0.000234538	2.86377e-05	1.09495e-09	0.0450411	656
2	62425639	64623935	-1.08679e-05	NA	0.000255852	-1.75693e-05	9.70638e-10	0.727215	686
2	64626895	65226463	2.42643e-05	2.40587	7.3188e-06	1.3898e-05	4.67285e-10	0.261661	256
2	65228236	66374803	1.97079e-05	2.96738	5.11079e-06	8.63072e-06	8.57755e-10	0.501003	557
2	67981487	68871573	-9.94472e-06	-1.4944	1.05741e-06	4.18801e-05	5.82307e-10	0.680257	394
2	66375016	67978287	-3.34668e-05	-0.376252	0.000102039	7.75361e-05	1.41754e-09	0.374063	793
2	68871710	70753882	1.10635e-05	0.155423	6.54841e-05	7.73793e-05	1.146e-09	0.743807	808
2	70756057	71704491	-2.18039e-05	-2.0991	3.64208e-05	2.96246e-06	7.94033e-10	0.439064	467
2	71704844	73172972	-5.35061e-06	NA	3.18376e-05	-5.36415e-06	7.32475e-10	0.84328	466
2	73174848	74121000	9.6599e-06	NA	1.48876e-05	-3.4514e-06	3.03978e-10	0.579543	253
2	74121278	76615798	3.25467e-05	0.40323	0.000122234	5.32984e-05	1.68355e-09	0.427651	1067
2	76616819	77384991	2.23782e-05	0.184976	0.00025451	5.75062e-05	6.64854e-10	0.385457	365
2	77386522	79007966	-2.81205e-05	NA	7.78545e-05	-1.22543e-05	9.15475e-10	0.352686	560
2	80804991	81588311	7.73686e-06	NA	-1.3132e-06	-8.28394e-06	3.06561e-10	0.658575	230
2	79008155	80804284	4.64009e-05	NA	0.000298903	-6.02324e-05	1.81101e-09	0.275559	1063
2	81588482	83604057	2.61427e-05	51.3075	9.89551e-07	2.62363e-07	6.83767e-10	0.317425	597
2	83604796	85283713	2.99046e-05	NA	2.59344e-05	-7.52506e-07	6.21716e-10	0.230396	480
2	85284353	86559358	1.06461e-06	0.075378	0.000117605	1.69615e-06	9.95797e-10	0.973087	571
2	86562902	89135764	-2.76551e-05	-0.274436	0.000159636	6.36117e-05	6.5751e-10	0.280806	460
2	92324281	98790763	-1.09071e-05	NA	-4.91549e-06	2.14217e-05	6.39592e-10	0.666267	458
2	98791433	100195879	-1.79279e-05	NA	-9.97346e-08	0.000115545	4.90846e-10	0.418398	407
2	100197638	101338509	-2.84949e-05	-2.83722	6.07957e-05	1.65911e-06	6.58089e-10	0.266666	453
2	101338644	102688272	-3.00242e-06	-0.127177	3.73807e-05	1.49101e-05	8.44489e-10	0.917711	529
2	102688495	103262415	2.08033e-05	NA	-2.3631e-07	1.21469e-05	4.51221e-10	0.327407	356
2	103264434	104481488	3.95261e-05	1.48091	0.000128084	5.56176e-06	4.59718e-10	0.0652593	293
2	104485456	105871610	-5.45025e-06	-0.0777026	0.000104686	4.69974e-05	9.69885e-10	0.861074	460
2	105872982	107406122	4.9669e-06	NA	3.97635e-05	-2.01482e-05	1.26751e-09	0.889046	719
2	107406885	108427822	-2.06434e-05	NA	9.17389e-05	-2.40631e-05	5.86396e-10	0.393945	404
2	108427959	110109210	8.16114e-08	NA	-1.20813e-06	3.35898e-05	8.2361e-10	0.997731	581
2	110109222	112924907	-1.83104e-05	NA	5.77688e-06	-1.95565e-05	8.27821e-10	0.524517	584
2	112924973	114846282	-2.16572e-05	-1.84609	7.61021e-05	1.80844e-06	1.02746e-09	0.499264	717
2	114848115	116770829	-3.36264e-06	NA	0.000106521	-2.30126e-05	8.91907e-10	0.910351	606
2	116772945	117727045	2.56204e-06	NA	-6.17262e-06	-1.1086e-05	3.65344e-10	0.893371	301
2	117728904	119581280	6.18873e-06	0.389656	7.82262e-05	3.22469e-06	1.11176e-09	0.852752	713
2	119581439	121070811	-1.01947e-05	NA	2.75231e-05	-1.34885e-05	7.48097e-10	0.70935	504
2	121073253	123241656	1.45284e-07	NA	2.82554e-05	-5.80842e-05	1.30183e-09	0.996787	762
2	123244233	124730999	-2.99876e-06	-0.0711357	8.35958e-05	2.12581e-05	7.21677e-10	0.911119	531
2	124733246	125735879	4.81116e-05	2.13144	0.000118296	4.30711e-06	6.679e-10	0.0626547	428
2	125741434	127372889	-2.36504e-07	NA	4.50748e-05	-5.24188e-06	6.77468e-10	0.99275	517
2	127374341	129310292	-1.48315e-05	NA	3.43628e-05	-1.81566e-05	1.19784e-09	0.668262	754
2	129312188	129864416	1.07595e-05	0.302742	1.35635e-05	9.31245e-05	3.56974e-10	0.569036	215
2	129864730	131463038	-7.09811e-07	NA	-2.75859e-06	7.80166e-06	5.9655e-10	0.976815	405
2	131466136	133030349	-9.735e-06	NA	-1.48136e-05	-1.77871e-05	3.75637e-10	0.615466	224
2	133034031	133950661	-2.71882e-05	-0.592697	7.74267e-05	2.71773e-05	7.27911e-10	0.313586	426
2	133951544	136822267	-9.16901e-05	-0.438362	0.000167196	0.000261671	2.66469e-09	0.075695	1067
2	136825272	138619715	9.90592e-06	NA	0.000146855	-2.95744e-05	1.0906e-09	0.764209	735
2	138620371	139412389	1.33277e-05	1.18237	9.58021e-06	1.32625e-05	3.56075e-10	0.480008	266
2	139413312	140902261	-6.69222e-06	-0.218608	0.000217436	4.31e-06	8.49144e-10	0.818359	567
2	140902383	141803496	-1.35826e-05	-2.89201	2.2199e-05	9.93654e-07	6.09413e-10	0.582176	399
2	141803602	143254981	-1.7084e-05	NA	6.31791e-05	-4.04118e-05	1.11173e-09	0.608386	698
2	143255262	145301314	8.86583e-06	0.257666	0.000112049	1.05661e-05	1.00707e-09	0.779956	616
2	145303576	147252762	-7.51869e-06	NA	1.34327e-05	-3.26945e-06	7.54572e-10	0.784307	522
2	147255216	149268931	-2.32031e-05	-1.66197	6.98346e-05	2.79111e-06	6.61207e-10	0.366868	497
2	149270710	151184680	2.13261e-05	1.35297	2.82776e-05	8.78621e-06	9.38292e-10	0.486295	607
2	151191481	152490219	-3.42959e-05	NA	7.94471e-05	-2.10123e-05	8.00583e-10	0.225474	540
2	152491269	153369892	4.98953e-06	NA	8.51569e-06	-4.27227e-06	4.0459e-10	0.80409	311
2	153371042	154414456	1.06407e-05	NA	3.22494e-05	-2.47424e-05	7.57195e-10	0.698983	448
2	154415112	155208173	2.51877e-07	NA	1.29685e-05	-2.32167e-05	4.53699e-10	0.990565	295
2	155209736	156568446	-1.58476e-05	NA	4.91033e-05	-1.21809e-05	6.99249e-10	0.548969	480
2	156568806	158165818	2.38875e-05	NA	9.32154e-05	-6.92595e-06	7.05108e-10	0.36834	439
2	158173710	159574883	-1.34498e-05	NA	2.06185e-05	-9.63789e-06	7.54039e-10	0.624274	462
2	159575554	161077823	-8.44293e-06	NA	-7.98963e-06	1.67122e-05	8.55448e-10	0.772837	602
2	161078891	163358537	-1.88959e-05	NA	1.09064e-05	-7.68948e-06	8.46777e-10	0.516109	676
2	163359084	165200324	-7.79445e-06	NA	0.000118132	-7.61371e-06	7.54683e-10	0.776618	483
2	165202539	167120956	-2.31962e-05	-0.666418	3.82406e-05	3.16821e-05	1.11386e-09	0.48704	735
2	167123247	168427789	1.16855e-05	NA	-3.76927e-06	-2.99837e-06	5.46206e-10	0.617077	399
2	168431583	169176766	-1.50684e-07	-0.0145082	2.76758e-05	3.8977e-06	5.51824e-10	0.994882	322
2	169178092	170973262	3.08754e-05	NA	2.12314e-05	-3.14859e-05	1.21684e-09	0.376097	787
2	170973461	172086127	-4.13962e-05	-0.485116	8.47963e-05	8.58726e-05	8.30477e-10	0.150868	476
2	172088943	173586201	1.02632e-05	NA	2.50496e-05	-7.94745e-06	8.71192e-10	0.728052	588
2	173588663	175585616	6.36996e-05	1.65876	0.00030289	4.86881e-06	1.69949e-09	0.122304	784
2	175586510	177326682	-1.78701e-05	-0.29355	0.000119683	3.09641e-05	1.10505e-09	0.590872	625
2	177327202	178551958	-1.2439e-05	NA	-9.29311e-06	5.29648e-05	8.03728e-10	0.660833	555
2	178552788	180138313	1.91302e-05	NA	0.000132132	-2.91187e-05	8.02883e-10	0.499587	564
2	180139219	180661233	-2.2477e-05	-2.33051	2.28956e-05	4.06277e-06	6.22193e-10	0.367533	321
2	180662102	181627195	-2.84163e-05	-1.81357	4.24478e-05	5.78378e-06	6.25916e-10	0.256033	412
2	181628139	182840114	2.91867e-06	NA	0.000219669	-2.21421e-05	5.09136e-10	0.89708	360
2	182845657	184442530	-3.75218e-05	-1.0725	4.96244e-05	2.46646e-05	8.48548e-10	0.197716	599
2	184443166	185277576	1.3532e-05	NA	5.25793e-05	-1.24183e-05	3.35181e-10	0.459826	254
2	185279087	186731282	-1.39925e-06	NA	5.21406e-05	-4.51489e-06	4.87458e-10	0.949467	379
2	186731309	188540877	6.81506e-05	1.24628	8.02288e-05	3.72716e-05	5.88556e-10	0.00496719	476
2	188542361	190794689	7.4746e-06	NA	-1.43689e-05	2.49504e-05	7.18055e-10	0.780292	526
2	190797341	191870624	1.36525e-05	1.69162	4.8356e-05	1.34701e-06	4.56168e-10	0.52268	349
2	191873553	192695107	9.06747e-06	0.984409	5.24569e-06	1.6174e-05	5.07851e-10	0.687417	282
2	192696255	195109845	-6.63772e-05	-1.51796	0.000189878	1.00703e-05	5.7832e-10	0.00577725	442
2	195117932	197307918	1.46963e-05	0.971545	1.05098e-05	2.17719e-05	8.77935e-10	0.619899	618
2	197308707	198140953	1.91365e-05	3.82552	6.87861e-07	3.63783e-05	3.40426e-10	0.299656	268
2	198141746	200498970	2.0123e-05	0.538274	2.86849e-05	4.87217e-05	9.24986e-10	0.5082	614
2	200504209	201571624	4.47234e-06	NA	0.000102957	-3.81856e-06	6.20409e-10	0.857503	450
2	201572564	202829668	1.514e-05	NA	2.10111e-05	-1.752e-05	5.32985e-10	0.511955	380
2	202830132	204814896	-1.3135e-05	-0.225146	5.21548e-05	6.52584e-05	1.55189e-09	0.738812	523
2	204815902	206043539	-2.21478e-06	NA	0.000117643	-3.46634e-05	8.89359e-10	0.940799	514
2	206045927	207721890	1.7085e-05	NA	9.71555e-05	-9.66864e-06	1.14675e-09	0.613895	724
2	207722425	208639154	-8.83042e-05	-0.667997	0.000201405	8.67649e-05	1.18569e-09	0.0103338	390
2	208641174	209940909	9.55988e-06	NA	-8.42809e-06	3.202e-05	6.02479e-10	0.696923	405
2	209941332	210832981	-1.54214e-05	-0.823379	2.23743e-05	1.56782e-05	4.03084e-10	0.442421	267
2	210838781	212377672	1.32045e-05	NA	4.29575e-05	-4.88917e-06	9.02922e-10	0.660345	603
2	212377759	212845716	-3.8074e-06	NA	-5.31404e-06	-1.43839e-05	4.09608e-10	0.850779	216
2	212845994	215005050	2.026e-05	NA	0.000137837	-1.30906e-05	1.17217e-09	0.554013	812
2	215006557	216448007	-1.85576e-05	NA	5.58702e-05	-1.79983e-05	9.22014e-10	0.541096	603
2	216449570	217184275	1.30886e-05	2.72382	8.49885e-07	2.71686e-05	5.98311e-10	0.592586	340
2	217184715	218615634	2.43301e-05	0.718484	2.18019e-05	5.25967e-05	1.00494e-09	0.442789	618
2	218616633	219671910	-3.44485e-06	NA	-1.54946e-05	1.45637e-05	5.38348e-10	0.881972	401
2	219675067	220774229	-8.91075e-06	NA	2.74084e-05	-7.73516e-06	5.80208e-10	0.711433	406
2	220775971	221445218	1.04891e-05	1.26274	2.65841e-05	2.59552e-06	5.36459e-10	0.650647	357
2	221445953	222985126	4.90488e-05	NA	6.65872e-05	-2.76484e-06	1.05428e-09	0.13089	637
2	222985611	224002780	-6.39328e-06	NA	1.05081e-05	-2.67618e-06	6.89791e-10	0.807676	428
2	224003069	225832409	-4.04366e-05	-1.07941	0.000177561	7.90363e-06	1.20732e-09	0.244521	733
2	225833758	227531180	3.89882e-05	0.614033	4.65599e-05	8.65905e-05	8.44387e-10	0.179687	617
2	227532464	228456451	-3.49918e-06	-0.589807	7.64346e-06	4.60493e-06	5.64786e-10	0.882943	380
2	228457117	229368530	2.89485e-06	NA	3.11171e-05	-9.91729e-06	7.22723e-10	0.914249	432
2	229368812	230282624	-7.21779e-06	NA	-6.34733e-06	-1.41554e-05	6.37915e-10	0.775051	392
2	230283310	231322125	-6.2718e-06	NA	-1.78918e-06	-1.19069e-05	7.70847e-10	0.821282	470
2	231322831	232790491	-1.85689e-05	NA	-1.31251e-05	4.327e-05	9.18922e-10	0.540169	541
2	232791948	233964632	-2.8804e-05	-0.898282	6.24472e-05	1.64652e-05	7.23963e-10	0.284386	467
2	233968153	234699046	-3.63486e-06	NA	-6.28123e-06	-6.65309e-06	4.65778e-10	0.866251	368
2	234699366	235626316	-4.73914e-05	-1.78416	3.28158e-05	2.15004e-05	1.1744e-09	0.166694	625
2	235627087	236619385	1.00478e-05	NA	5.28307e-05	-4.55307e-05	1.07041e-09	0.758758	513
2	236619713	238209382	1.03376e-05	NA	9.50556e-05	-2.12075e-05	9.92028e-10	0.742749	606
2	238209871	239122917	1.25988e-06	NA	-1.70001e-05	-1.00874e-05	7.87393e-10	0.964188	443
2	239123082	239801883	1.75481e-05	NA	4.56235e-05	-7.94875e-06	4.56256e-10	0.411341	288
2	239832097	240325991	1.69459e-05	0.402119	3.02334e-05	5.87399e-05	5.02488e-10	0.44967	242
2	240327154	240961852	5.10751e-06	NA	3.25891e-05	-4.39445e-05	6.77457e-10	0.844429	335
2	240962194	241907076	1.39824e-05	NA	6.06557e-05	-1.72444e-05	8.47752e-10	0.631065	459
2	241909927	243185680	-1.77089e-05	NA	-1.50532e-06	3.68602e-05	4.95968e-10	0.426508	341
3	60197	1128944	-2.38461e-05	NA	2.04302e-06	-3.02697e-05	8.9614e-10	0.425696	485
3	1129028	1527748	1.03003e-06	NA	1.38563e-05	-1.45477e-05	6.84927e-10	0.968605	338
3	1528147	2423237	1.56878e-05	NA	8.29797e-05	-4.84728e-06	1.02933e-09	0.624862	594
3	2423999	2769230	-1.17986e-06	NA	2.33863e-05	-8.57719e-06	5.05932e-10	0.958166	240
3	2769392	3364279	-2.66396e-05	-2.39251	3.03664e-05	4.08277e-06	1.09038e-09	0.41981	475
3	3364442	4430024	6.78512e-06	NA	8.34502e-05	-6.04397e-07	1.01848e-09	0.831632	628
3	4430848	5564422	-2.24142e-05	NA	-1.92487e-05	0.000126487	1.40916e-09	0.550444	648
3	5565384	6421659	1.12178e-06	NA	-1.57798e-05	1.28363e-05	9.14962e-10	0.970417	512
3	6422814	7509288	-3.70785e-05	-1.9764	1.68307e-05	2.09119e-05	9.13442e-10	0.219889	567
3	7509715	7991133	3.33186e-05	NA	7.87349e-05	-3.66455e-06	5.71512e-10	0.163403	369
3	7991981	9194649	2.43062e-05	0.603898	2.23927e-05	7.23439e-05	1.35478e-09	0.50902	776
3	9195331	10526438	-1.9836e-05	NA	3.41588e-05	-2.53532e-05	1.04704e-09	0.539865	648
3	10526803	11220278	6.41929e-06	0.809491	3.37597e-05	1.86274e-06	8.00099e-10	0.820469	384
3	11221721	12858028	-8.68032e-06	-0.0750221	9.04538e-05	0.000148002	9.81206e-10	0.781694	671
3	12859004	13523338	-3.68849e-05	-0.660566	9.87741e-05	3.15661e-05	7.61147e-10	0.18124	332
3	13524741	14309204	4.52513e-05	1.3664	2.91249e-05	3.76567e-05	6.61868e-10	0.0785918	365
3	14309548	14816364	1.50787e-05	NA	1.74416e-05	-2.65333e-05	6.34705e-10	0.549494	327
3	14816745	16661587	-7.9206e-06	NA	-8.65609e-06	3.15133e-05	1.22464e-09	0.82094	812
3	16662488	18454062	-1.11755e-05	-0.554389	8.13154e-05	4.99731e-06	7.63135e-10	0.685811	543
3	18457304	18886128	9.28862e-06	NA	3.6578e-05	-7.42692e-06	2.34674e-10	0.544286	166
3	18886158	20752492	2.82948e-05	0.523036	0.000111329	2.6287e-05	9.49939e-10	0.358602	602
3	20753368	21522703	-9.17489e-07	NA	-8.29662e-06	-7.4e-06	5.95037e-10	0.969997	360
3	21523116	22102707	1.10501e-05	0.581117	4.12855e-05	8.75804e-06	7.97476e-10	0.695577	448
3	22103146	23122359	1.27118e-05	NA	2.81408e-05	-2.12374e-05	7.34011e-10	0.638929	463
3	23123318	23802647	-7.64077e-07	-0.155757	1.25148e-06	1.9229e-05	4.67846e-10	0.97182	259
3	25460109	26392563	1.29606e-05	NA	2.70972e-05	-1.40575e-06	4.22536e-10	0.528359	316
3	23803541	25459497	2.44096e-05	0.234827	8.4911e-05	0.000127251	1.45491e-09	0.522209	883
3	26393305	27606695	1.54663e-05	0.224366	5.49664e-05	8.64488e-05	6.29762e-10	0.537691	464
3	27609447	29409547	-2.56717e-05	-0.748214	6.00297e-05	1.96107e-05	1.3628e-09	0.486801	792
3	29409589	30716602	1.90346e-05	0.837389	1.97123e-05	2.62118e-05	1.08599e-09	0.563531	616
3	30717661	31720982	2.19215e-05	0.96851	2.00376e-05	2.55674e-05	5.73079e-10	0.359813	435
3	31721774	33011510	-1.34427e-05	NA	0.000100582	-8.82236e-07	1.03744e-09	0.676418	528
3	33012981	33986974	-5.42996e-06	NA	2.45305e-05	-1.32537e-05	4.50256e-10	0.798029	340
3	33988115	35241960	-1.49615e-05	-0.716382	2.04361e-05	2.13434e-05	6.56216e-10	0.559184	453
3	35243764	36481385	-3.68597e-05	-0.939277	0.00010969	1.40393e-05	6.7517e-10	0.15603	480
3	36484375	38078255	4.20557e-05	1.15104	3.08575e-05	4.32623e-05	8.72056e-10	0.154406	627
3	38080101	38723967	-1.70829e-05	-2.76419	7.4678e-06	5.11442e-06	3.76843e-10	0.37886	263
3	38724849	40649760	-5.2449e-07	-0.060309	3.91073e-06	1.93398e-05	9.14117e-10	0.986159	700
3	40660283	42184173	-2.73653e-05	NA	2.48271e-05	-5.86948e-06	5.58287e-10	0.246796	433
3	42184361	45162316	6.89543e-06	0.300045	0.000202266	2.61112e-06	1.40628e-09	0.854111	1052
3	45165430	46657162	1.79497e-05	0.874163	2.97832e-05	1.41566e-05	9.70271e-10	0.564446	655
3	46657428	48525955	5.79277e-06	NA	-7.87246e-08	5.00384e-06	4.49615e-10	0.784707	412
3	48531227	52214640	1.26766e-05	0.339408	3.79909e-05	3.67181e-05	9.1662e-10	0.675432	851
3	52215002	54078568	-2.62581e-06	-0.0765489	7.31412e-05	1.60874e-05	8.68096e-10	0.928986	701
3	54080241	55731145	-1.44494e-05	-0.348626	8.33163e-05	2.06181e-05	1.59207e-09	0.717253	911
3	55733390	58063819	1.8153e-05	NA	-1.52313e-05	0.000104811	1.13436e-09	0.589899	871
3	58067795	58700675	-6.68522e-06	-0.309115	2.70788e-05	1.72728e-05	4.13958e-10	0.742475	307
3	58700802	60347135	-1.27097e-05	-0.358523	0.000102771	1.22283e-05	1.66973e-09	0.755771	933
3	60347701	61277928	4.59264e-05	0.990941	4.67785e-05	4.59181e-05	9.88547e-10	0.144095	615
3	61279726	62881664	3.33268e-05	0.483587	0.000116065	4.092e-05	1.77742e-09	0.42924	851
3	62882619	63504979	9.15971e-06	NA	-6.01166e-06	-1.66566e-05	4.80544e-10	0.67606	307
3	63505191	64473972	-1.55933e-06	NA	-2.59251e-05	-4.86241e-05	8.37417e-10	0.957027	480
3	64475164	65337581	-2.74839e-05	-3.18122	1.11156e-05	6.71487e-06	9.50359e-10	0.372646	542
3	65340365	66169323	4.4825e-05	NA	4.38676e-05	-6.18221e-06	7.03897e-10	0.0911179	366
3	66170253	67294968	8.07161e-06	0.575903	9.69561e-06	2.02603e-05	6.65551e-10	0.754377	417
3	67299401	69197507	7.1298e-06	0.449074	5.57189e-06	4.52393e-05	1.09845e-09	0.829671	755
3	69205190	70288126	3.2237e-05	1.24419	2.91143e-05	2.30584e-05	6.43976e-10	0.203963	414
3	70289919	71418327	-6.08928e-05	-0.556031	0.000258478	4.63992e-05	1.30324e-09	0.0916495	407
3	71421152	73238935	-3.20773e-05	NA	7.00328e-05	-4.39982e-06	1.56362e-09	0.417247	813
3	73239448	75376291	6.43544e-06	0.0792314	0.000150171	4.39315e-05	1.51922e-09	0.868859	877
3	75377075	76854466	1.04887e-05	NA	1.16406e-05	-1.41851e-06	4.88634e-10	0.635148	344
3	76855676	77507524	-4.44433e-05	-1.18567	0.000100516	1.3978e-05	4.60023e-10	0.0382537	287
3	77508835	79022673	-2.87949e-05	NA	2.46967e-05	-1.72253e-05	7.40934e-10	0.290121	489
3	79024541	81187867	-5.92432e-06	NA	-5.61938e-06	1.21474e-05	6.29388e-10	0.81332	523
3	81190039	82446513	-5.15972e-06	-0.682077	5.38255e-05	1.06315e-06	4.03217e-10	0.797214	355
3	82446746	83946780	1.53696e-05	0.646789	5.20781e-05	1.08429e-05	8.58555e-10	0.599903	381
3	83947451	85090935	-2.23797e-05	-1.50734	7.4343e-05	2.96513e-06	4.08099e-10	0.267937	310
3	85093629	86734415	-7.34139e-05	-0.772011	0.000334735	2.70152e-05	8.71516e-10	0.0128898	434
3	86736368	87407921	-4.17853e-06	NA	2.81175e-05	-4.06149e-06	2.35577e-10	0.785435	210
3	87408634	88725583	-3.30721e-05	NA	0.000110918	-1.48899e-05	4.72521e-10	0.128152	376
3	88725754	94202010	-7.83999e-06	NA	0.000119515	-2.03431e-06	5.76931e-10	0.74412	444
3	94202771	96056259	7.62529e-06	NA	0.000215113	-1.3349e-05	5.32639e-10	0.741098	469
3	96679063	98299365	-4.33031e-06	NA	3.68702e-05	-1.42991e-07	5.86569e-10	0.858097	463
3	98300731	100591006	-9.26067e-06	NA	-2.52439e-06	-2.10209e-05	9.08063e-10	0.758603	759
3	100591848	101808006	2.52109e-05	1.5234	5.63557e-06	4.85971e-05	5.86792e-10	0.297991	470
3	101808379	103025517	-9.31241e-06	-1.18433	1.42082e-05	4.35156e-06	4.31252e-10	0.653842	323
3	103025715	103698105	-9.49152e-06	NA	6.28464e-06	-9.55158e-06	2.85648e-10	0.574395	210
3	103700909	104579408	2.10154e-05	3.31369	3.54723e-06	1.13387e-05	4.6268e-10	0.328566	322
3	104580063	104878270	9.23823e-06	0.925039	6.23091e-05	1.60068e-06	2.1405e-10	0.527754	154
3	104879008	106330349	-4.54569e-05	NA	5.48398e-05	-9.65239e-06	7.99517e-10	0.107916	515
3	106332831	107729547	-3.46574e-05	-0.973732	7.70181e-05	1.64482e-05	1.01022e-09	0.275534	478
3	107730020	108635884	4.68608e-05	1.07651	0.000125507	1.5098e-05	4.922e-10	0.0346676	339
3	108636466	109961316	-2.25818e-05	-0.576273	4.73069e-05	3.24591e-05	6.91585e-10	0.390512	400
3	109962369	111416310	3.40337e-05	2.09517	5.10442e-06	5.16929e-05	5.19995e-10	0.135573	404
3	111416451	112182995	6.09728e-06	7.47524	1.45295e-07	4.57901e-06	5.87379e-10	0.801365	421
3	112183360	113323793	1.34464e-06	NA	1.71144e-05	-8.64404e-06	6.53125e-10	0.958039	430
3	113324119	115280312	2.92154e-05	2.58137	9.51063e-05	1.34683e-06	8.86776e-10	0.326553	578
3	115282058	116450487	3.64371e-05	0.482857	0.000136612	4.16833e-05	9.95424e-10	0.248136	507
3	116452274	117998840	2.85926e-05	0.453169	0.00024887	1.5996e-05	1.34437e-09	0.435498	676
3	120521733	121335461	-5.68969e-06	NA	6.98035e-06	-4.43769e-06	3.11772e-10	0.747276	214
3	118000136	120520317	6.64269e-06	NA	9.76758e-05	-2.25404e-05	1.40948e-09	0.859559	1008
3	121336367	122692039	4.15722e-05	1.80083	1.50009e-05	3.55257e-05	7.91285e-10	0.139442	593
3	122693533	123196819	5.35805e-05	0.844402	3.38805e-05	0.000118841	3.17043e-10	0.00261959	219
3	123200440	124677278	-3.26114e-05	NA	7.40883e-05	-1.47213e-05	8.55452e-10	0.264854	595
3	124678230	125875831	-7.80601e-06	NA	-1.53304e-05	-2.99249e-05	6.74619e-10	0.763767	441
3	125876862	126213162	-2.99317e-06	NA	9.38793e-06	-2.12537e-06	2.89354e-10	0.860324	201
3	126213467	127471230	-9.77716e-06	-0.854604	9.75605e-05	1.3416e-06	9.95899e-10	0.7567	533
3	127471641	130243259	-5.09056e-06	-0.0718408	9.16515e-05	5.47834e-05	1.21033e-09	0.883666	809
3	130244120	131373405	-1.63211e-05	NA	1.94534e-05	-1.72357e-05	3.95528e-10	0.411844	331
3	131373740	132115911	-1.8662e-05	-0.649214	4.24887e-05	1.94476e-05	6.21953e-10	0.454276	441
3	132117285	133128449	7.23715e-06	NA	1.6897e-05	-1.24566e-05	5.39571e-10	0.755374	403
3	133129272	134383242	-1.02219e-05	-0.393379	2.73659e-05	2.46734e-05	8.96707e-10	0.732837	551
3	137370076	138662229	2.80559e-05	0.785191	4.74781e-05	2.68909e-05	4.82833e-10	0.201669	383
3	134385789	137369181	5.6522e-05	1.18752	6.2958e-05	3.59836e-05	1.43619e-09	0.135841	1100
3	138665796	140275652	1.24027e-05	NA	-1.02034e-05	-2.29201e-05	1.17308e-09	0.717262	772
3	140276484	142863564	5.32222e-05	0.967736	7.94734e-05	3.80584e-05	1.2179e-09	0.127243	909
3	142864473	143494546	1.59147e-05	NA	-3.17185e-05	1.65619e-05	7.71645e-10	0.566702	386
3	143495679	145663879	6.23717e-06	NA	4.73373e-05	-4.4372e-06	9.76844e-10	0.841824	729
3	145664135	146722271	6.41144e-06	NA	7.98851e-05	-1.03891e-05	5.82465e-10	0.790504	398
3	146722383	148316359	1.98508e-05	NA	0.000371578	-2.69344e-05	9.86501e-10	0.527375	473
3	148316766	149988630	-7.56153e-06	NA	1.79385e-05	-2.74229e-06	1.20179e-09	0.827336	748
3	149994553	151178708	-4.93511e-05	-1.52032	4.54922e-05	2.31626e-05	7.50535e-10	0.0716391	481
3	151178836	151904190	-3.0322e-06	NA	-8.21299e-06	2.30261e-05	4.44342e-10	0.885622	287
3	151905386	153054901	-8.65748e-06	-0.627925	6.20839e-05	3.06188e-06	5.72416e-10	0.71746	367
3	153056839	154181836	1.04321e-05	NA	-2.1594e-06	4.50258e-05	6.3947e-10	0.679947	465
3	154183562	156005200	3.65377e-05	1.81472	2.19667e-05	1.84544e-05	7.56716e-10	0.1841	504
3	156005905	157311596	2.30445e-05	0.456056	2.48164e-05	0.000102887	7.46804e-10	0.39908	529
3	157312028	159272972	-4.6984e-05	-1.99848	6.87968e-05	8.03397e-06	9.28455e-10	0.123086	712
3	159274785	161523859	-6.88647e-05	-1.42594	0.000252529	9.23596e-06	8.93676e-10	0.0212453	699
3	161524489	162065286	-1.10789e-06	NA	3.04932e-05	-8.66586e-06	4.33214e-10	0.95755	250
3	162067622	163250087	-5.52625e-06	NA	1.47776e-05	-4.26138e-06	4.56669e-10	0.795943	376
3	163251056	164816939	-9.04852e-06	NA	1.88e-05	-1.58699e-05	5.66095e-10	0.703718	492
3	164820183	167116849	-3.54866e-05	-16.4589	1.25e-05	3.71891e-07	8.35084e-10	0.219446	615
3	167117143	167912878	4.36995e-06	NA	1.99336e-05	-7.66345e-06	3.80142e-10	0.822655	293
3	167913564	170158128	-4.76618e-05	-0.31518	0.00011963	0.000191154	1.04287e-09	0.139972	711
3	170159134	171311936	-4.30113e-06	-0.153226	9.00543e-05	8.74977e-06	7.92229e-10	0.878547	485
3	171312880	172965694	-4.57219e-06	-0.0809	3.02914e-05	0.000105446	1.12988e-09	0.891804	657
3	172966405	174274308	-3.03739e-05	NA	0.000146572	-3.97892e-06	7.8412e-10	0.278055	523
3	174275336	175049294	1.6161e-05	0.54452	9.28266e-05	9.48936e-06	6.09282e-10	0.512644	365
3	175050262	176268375	1.89894e-05	0.495439	3.0627e-05	4.79665e-05	7.10087e-10	0.476083	461
3	176269091	177530606	5.24709e-06	0.233454	3.15161e-05	1.60289e-05	8.36519e-10	0.856039	501
3	177531847	179359242	-3.36578e-06	NA	7.35464e-05	-1.50513e-05	9.31469e-10	0.912186	626
3	179366819	181426554	6.80956e-06	NA	0.000169889	-2.85638e-05	7.49322e-10	0.803544	523
3	181431571	182975975	4.08277e-05	1.44921	5.48261e-05	1.44764e-05	8.05329e-10	0.150238	456
3	182976382	183762614	-5.66235e-06	-0.346073	3.1285e-05	8.557e-06	4.66302e-10	0.793153	363
3	183762644	185262137	-7.1657e-06	-0.272559	5.65045e-05	1.22325e-05	1.03735e-09	0.823938	588
3	185263467	186780913	5.31329e-05	0.66578	1.7962e-05	0.000354577	1.30412e-09	0.141207	680
3	186782999	187220633	-2.08825e-05	NA	7.14328e-06	-3.32843e-06	3.89676e-10	0.290116	226
3	187220777	188201380	1.70958e-05	1.05362	1.75579e-05	1.49948e-05	9.43635e-10	0.577849	504
3	188202550	189531496	3.18525e-05	NA	0.000121553	-1.54013e-05	1.10475e-09	0.3379	581
3	189531911	190303805	-1.78296e-05	NA	-1.84963e-05	-1.84934e-05	7.02247e-10	0.501063	412
3	190304172	190992002	-1.77112e-05	-1.86637	6.82077e-06	1.32029e-05	4.3276e-10	0.394556	285
3	190993386	191840443	-1.02101e-05	NA	-8.43653e-06	7.9641e-07	5.46014e-10	0.66215	361
3	191840983	192753870	3.55228e-05	1.03503	6.24984e-05	1.88469e-05	5.86698e-10	0.142496	379
3	192754177	193885973	-4.91587e-06	NA	2.66097e-05	-2.02039e-05	8.60588e-10	0.86692	513
3	193886289	194464791	-2.33585e-05	NA	1.05916e-05	-4.36341e-06	5.54202e-10	0.321087	285
3	194465233	194756339	-1.2137e-05	NA	1.83953e-05	-1.62639e-05	3.35143e-10	0.507349	145
3	194756597	195854787	-8.59131e-06	-0.449477	5.9326e-05	6.15826e-06	5.16161e-10	0.705318	325
3	195855401	196414159	-1.77064e-05	NA	4.72011e-05	-1.28474e-05	3.92865e-10	0.371685	207
3	196415355	197962382	-1.23018e-05	NA	1.83991e-05	-2.82929e-05	7.47127e-10	0.652665	528
4	10642	685993	8.83455e-06	NA	1.67426e-05	-7.35305e-06	1.70586e-10	0.498777	149
4	686563	1422863	-3.27509e-05	NA	3.95598e-05	-1.00856e-06	3.83367e-10	0.0943879	299
4	1478711	3612028	-4.10428e-06	-0.158834	4.81065e-05	1.38798e-05	8.38872e-10	0.887312	637
4	3613164	4263579	1.99299e-06	NA	-1.4894e-05	9.017e-07	3.76443e-10	0.918185	148
4	4264705	5044744	-8.85871e-06	-0.531862	1.47431e-05	1.88171e-05	7.12096e-10	0.73991	439
4	5047695	5971152	7.12961e-05	NA	9.52137e-05	-5.17368e-06	1.04621e-09	0.0275085	581
4	5971634	7135912	3.63157e-05	0.94023	5.42957e-05	2.74761e-05	1.21235e-09	0.296952	596
4	7136158	8054472	8.17732e-06	NA	4.96382e-05	-3.11056e-05	1.40591e-09	0.827361	688
4	8055323	9408136	2.43248e-05	1.14197	2.50678e-05	1.80999e-05	6.82204e-10	0.351695	369
4	9408158	10696229	-1.28693e-06	NA	3.35796e-05	-1.47499e-05	6.70093e-10	0.96035	608
4	10696913	12198579	-4.08255e-05	-5.40832	6.0291e-05	9.45119e-07	1.00911e-09	0.198731	730
4	12201002	13002341	-4.9953e-05	-0.730281	8.61243e-05	5.43271e-05	6.01928e-10	0.041745	347
4	13002905	14394452	4.59065e-05	8.92778	8.59697e-05	3.0755e-07	9.98977e-10	0.146381	625
4	14394902	15849986	-1.71618e-05	-0.799089	2.1834e-05	2.11252e-05	8.17417e-10	0.548331	604
4	15850685	16520118	4.52891e-06	NA	2.76638e-05	-1.89517e-06	5.71036e-10	0.849683	378
4	16521003	18752293	-5.04873e-06	-0.0676324	0.000142445	3.91208e-05	1.13727e-09	0.880993	859
4	18752722	20084049	-5.49206e-06	-0.626381	8.25005e-05	9.31831e-07	5.89983e-10	0.821117	436
4	20084563	21292213	-2.30612e-05	-0.686543	3.89915e-05	2.89372e-05	7.66218e-10	0.40478	546
4	21292651	22393873	-2.083e-06	NA	9.69408e-06	-1.88506e-05	5.78946e-10	0.931013	439
4	22395570	23563570	9.09622e-06	1.4623	3.22113e-05	1.20128e-06	5.18624e-10	0.689581	369
4	23563931	24992827	-1.00927e-05	-2.04007	3.09778e-06	7.90089e-06	1.04139e-09	0.754468	683
4	24993167	26468997	4.08531e-05	NA	1.19508e-05	-1.47625e-06	1.0851e-09	0.214903	674
4	26473220	27903383	1.91473e-05	NA	9.88548e-05	-2.00248e-05	7.45463e-10	0.483125	504
4	27904556	28871862	2.83907e-06	NA	0.000110925	-1.05272e-05	4.84191e-10	0.897339	385
4	28872833	30453156	1.83362e-05	0.551312	3.6411e-05	3.03801e-05	6.83726e-10	0.483153	506
4	30453619	31739254	3.77022e-05	NA	0.000250491	-1.38812e-05	8.30485e-10	0.190778	479
4	31740009	32592949	-1.17614e-05	-1.20396	4.02593e-06	2.37043e-05	3.78671e-10	0.545576	294
4	32593453	33640100	4.95977e-06	NA	-5.76834e-06	1.55997e-05	2.40147e-10	0.748928	204
4	33640864	35150284	5.64322e-06	NA	1.71228e-06	-1.40235e-05	3.66308e-10	0.768107	381
4	35151237	36301997	1.86284e-05	NA	4.14363e-05	-9.30755e-06	5.6485e-10	0.433153	431
4	36304377	37534798	-1.7042e-06	NA	2.7005e-05	-1.19104e-05	8.4892e-10	0.953358	577
4	37536119	37886455	6.47628e-06	0.806506	5.14551e-06	1.25316e-05	3.81575e-10	0.740237	212
4	37887735	38974458	-6.46253e-05	-1.34559	4.53653e-05	5.08462e-05	1.00742e-09	0.0417416	600
4	38976533	40199852	6.0484e-06	NA	4.06607e-06	-1.31533e-05	5.24391e-10	0.791682	438
4	40200304	40869208	7.61082e-06	NA	4.13804e-06	-5.05812e-06	6.25668e-10	0.760922	304
4	40870402	42662283	3.22004e-05	NA	-1.77958e-05	0.000105366	1.02471e-09	0.314457	721
4	42662718	43962569	-3.25042e-06	NA	-4.08435e-06	1.9285e-05	5.60374e-10	0.890786	448
4	43963518	45187835	-8.74194e-06	-0.684963	1.14806e-05	1.41879e-05	4.89411e-10	0.692726	414
4	45188855	47543891	2.90011e-05	0.366404	0.000191951	3.26375e-05	9.76724e-10	0.353429	618
4	47544012	48226267	1.08689e-06	NA	1.85088e-05	-6.63381e-06	3.12966e-10	0.95101	274
4	48227642	53412129	1.20017e-05	0.612772	1.70348e-05	2.2519e-05	4.24913e-10	0.560415	406
4	53413674	55202613	-2.82398e-05	-0.364575	5.15652e-05	0.000116357	1.22489e-09	0.41973	627
4	55202697	57418400	-1.81435e-05	-0.425737	3.44491e-05	5.27204e-05	1.24231e-09	0.60672	880
4	57420107	58696072	8.2728e-06	0.153908	8.15841e-05	3.54141e-05	9.77141e-10	0.791278	628
4	58697912	59358251	2.54295e-06	0.644833	1.9144e-05	8.1236e-07	3.12495e-10	0.885617	233
4	59358729	60145179	2.4166e-05	1.13831	3.14339e-05	1.43379e-05	3.32348e-10	0.184976	250
4	60145181	61371992	4.45317e-05	0.727473	0.000112605	3.32773e-05	4.66505e-10	0.0392294	373
4	61372415	61872517	1.35935e-06	NA	1.84432e-05	-1.00953e-05	2.07498e-10	0.924817	165
4	61872656	64117718	-3.28317e-05	NA	8.62083e-05	-3.44733e-05	8.84663e-10	0.269665	642
4	64118963	65300308	8.87749e-06	NA	-2.19638e-06	-1.19067e-05	2.60073e-10	0.581989	243
4	65562213	66598615	2.70243e-06	0.0793595	4.06745e-05	2.85094e-05	5.57743e-10	0.908898	365
4	66599449	68058793	1.76631e-05	NA	0.00010895	-1.78412e-05	6.15876e-10	0.476627	477
4	68059850	68455531	-3.68256e-06	NA	-9.37441e-06	-4.69165e-06	1.97512e-10	0.793298	159
4	68456074	69954151	-3.74106e-06	-0.301472	1.59839e-05	9.63416e-06	2.77177e-10	0.822207	268
4	69954297	70517143	-2.87673e-06	NA	-6.64084e-06	3.40484e-05	2.78542e-10	0.863149	269
4	70517792	71516586	-2.92909e-05	NA	-8.65135e-07	0.000336969	5.97528e-10	0.230814	417
4	72416258	75196731	-3.82754e-06	NA	2.06297e-05	-2.36416e-05	8.05739e-10	0.892738	710
4	75555658	76283179	2.5522e-06	NA	4.7121e-05	-2.19683e-05	4.25687e-10	0.901553	291
4	76284248	77128724	-2.50242e-08	NA	1.66426e-05	-1.52536e-05	3.83518e-10	0.99898	362
4	77129568	78333381	1.47584e-05	NA	7.34862e-06	-4.31432e-06	8.04994e-10	0.602947	605
4	78333798	79469226	-4.7308e-06	NA	1.81398e-06	-2.42209e-05	6.13824e-10	0.848567	502
4	79470550	80994124	-1.75165e-05	NA	4.23054e-05	-1.76926e-05	5.79742e-10	0.466922	435
4	80995881	81978151	-5.92368e-07	NA	6.64221e-06	-9.14601e-06	3.1724e-10	0.973469	261
4	81979993	83012967	1.60328e-05	NA	-1.0335e-05	2.59488e-06	4.84706e-10	0.466471	402
4	83017789	83994716	1.1764e-05	NA	-4.30163e-06	1.37013e-05	4.71871e-10	0.588126	383
4	83998014	85080933	-1.44422e-05	-0.401433	1.89936e-05	6.81451e-05	5.86468e-10	0.550932	429
4	85081980	87980070	7.73291e-06	NA	2.50739e-05	-1.90145e-05	1.01931e-09	0.808618	900
4	87980748	89236855	-2.64302e-05	NA	-2.68115e-06	-1.25082e-05	8.24326e-10	0.357282	566
4	89238369	90126190	-2.00662e-05	-0.850746	1.92561e-05	2.88909e-05	4.53421e-10	0.346012	323
4	90126331	91453993	1.7435e-05	NA	1.12543e-05	-2.95442e-05	5.93445e-10	0.474176	444
4	91456722	94229509	1.75239e-05	NA	7.76992e-05	-6.06856e-06	1.00665e-09	0.580729	750
4	94230511	95596188	-1.38825e-05	NA	-3.49168e-06	0.000121146	5.9734e-10	0.570028	493
4	95596744	96181408	-7.83389e-06	NA	-2.58869e-06	9.1139e-06	3.19411e-10	0.661146	236
4	96182669	96464931	4.52575e-06	0.539533	1.58904e-05	4.42803e-06	3.46198e-10	0.807823	211
4	96466095	97911191	-1.32285e-05	NA	6.85312e-06	-8.81542e-06	6.36436e-10	0.600026	510
4	97911459	99422081	8.39208e-07	NA	1.90039e-05	-1.02558e-05	4.26209e-10	0.967575	368
4	99423280	100322786	5.49735e-05	0.685115	4.79768e-05	0.000134199	1.09821e-09	0.0971435	396
4	100323029	101897750	-1.171e-05	-0.272508	2.10443e-05	8.77448e-05	7.11295e-10	0.660612	598
4	101898276	103387944	-1.96302e-06	NA	3.17909e-05	-3.37355e-05	6.62013e-10	0.939185	550
4	103388441	104802530	-1.89625e-05	NA	-5.85619e-06	0.000110451	4.25071e-10	0.357709	433
4	104803329	106479425	7.57425e-05	1.10794	0.000281631	1.65945e-05	1.06615e-09	0.0203577	507
4	106482185	108468632	1.72292e-05	0.723838	3.3602e-05	1.68609e-05	6.70628e-10	0.505852	627
4	108469756	109979131	2.99739e-07	NA	4.16438e-05	-2.51613e-05	6.95231e-10	0.99093	574
4	109980374	112204254	-0.000101338	-0.811593	0.000224564	6.94264e-05	1.10091e-09	0.00225672	779
4	112204259	114902479	9.54395e-06	NA	6.42763e-05	-3.46468e-05	1.33949e-09	0.79427	1025
4	114904730	117275534	-1.12755e-05	NA	3.72426e-05	-9.40977e-06	7.29863e-10	0.676413	675
4	117275542	118219755	5.00489e-06	NA	5.08879e-06	-1.66236e-06	3.93542e-10	0.800817	308
4	118220292	119945314	5.81453e-06	0.190651	7.96416e-05	1.16792e-05	7.87967e-10	0.835902	630
4	119946706	121391843	1.12247e-05	NA	-1.2265e-05	2.59713e-05	5.97716e-10	0.646147	516
4	121393020	121973864	-1.71345e-05	NA	1.58286e-05	-1.61793e-05	3.42582e-10	0.354581	244
4	121976226	123561869	-1.56335e-05	-0.657443	2.46586e-05	2.29313e-05	7.10174e-10	0.557443	550
4	123563078	125863762	-3.91532e-07	-0.0154707	1.81268e-05	3.53339e-05	1.02051e-09	0.990221	771
4	125863974	127236805	-2.74986e-05	-2.12949	7.72389e-06	2.15892e-05	7.42358e-10	0.312849	494
4	127237363	129514427	1.32626e-05	NA	1.64883e-05	-8.00172e-06	7.09517e-10	0.618551	622
4	129514448	130364383	-5.98401e-05	NA	0.00017169	-3.62632e-07	9.5565e-10	0.052902	286
4	130364741	130949530	-1.53711e-05	NA	8.69575e-05	-8.01778e-06	2.23287e-10	0.303638	190
4	130950008	131948861	1.51841e-06	NA	4.82832e-05	-2.58941e-05	5.96435e-10	0.950424	377
4	131951466	133741365	7.45984e-06	0.284118	4.70028e-05	1.46669e-05	6.65896e-10	0.772516	441
4	133741753	135744132	-2.32768e-05	NA	3.15735e-05	-6.5757e-06	6.74425e-10	0.370089	528
4	135749591	137247266	3.90164e-05	0.899835	5.47755e-05	3.43227e-05	6.04797e-10	0.112624	390
4	137247703	137987679	2.3268e-05	NA	2.71203e-05	-1.49645e-05	4.69008e-10	0.28264	298
4	137988838	139114529	2.88403e-05	0.886846	7.46573e-05	1.41655e-05	5.45473e-10	0.216887	401
4	139115093	139552965	-2.00733e-05	-1.62713	1.45248e-05	1.0478e-05	3.68307e-10	0.295582	238
4	139553359	140546206	-1.10803e-05	-0.423513	8.18805e-05	8.35963e-06	6.44072e-10	0.662401	341
4	140548713	141751418	-1.03708e-05	NA	4.47948e-05	-8.5512e-06	7.79107e-10	0.710229	487
4	141752960	142807957	2.76045e-05	1.84293	8.33541e-05	2.69162e-06	5.7965e-10	0.251563	389
4	142808503	145021868	3.10145e-07	NA	0.000138144	-2.38671e-05	6.35118e-10	0.990181	626
4	145024452	148047972	-5.11339e-05	NA	5.21914e-05	-2.0085e-05	1.07071e-09	0.118125	847
4	148053679	150632409	2.58546e-05	0.674451	2.14795e-05	6.84151e-05	9.58647e-10	0.403693	779
4	150634191	153226998	-2.62462e-06	NA	6.72024e-05	-1.74382e-06	9.25017e-10	0.931231	836
4	153233476	154947363	-5.52415e-05	-4.72717	0.000115966	1.1776e-06	8.29249e-10	0.0550696	612
4	154949091	156604003	-3.87112e-05	-0.493009	0.000131767	4.67903e-05	9.26785e-10	0.203519	628
4	156604173	158112985	1.7261e-05	NA	3.22949e-05	-3.63021e-05	8.40414e-10	0.551567	580
4	158114105	160356254	1.22841e-05	NA	1.08929e-05	-2.25327e-05	7.61168e-10	0.656139	641
4	160357877	160822830	-7.53586e-06	NA	1.28009e-06	-1.20259e-06	1.65781e-10	0.558358	147
4	161056173	161796696	-1.24938e-05	NA	1.9217e-07	-8.95145e-06	4.38765e-10	0.550869	320
4	162151565	162629423	2.99373e-06	NA	-4.04794e-06	-2.41946e-05	3.4533e-10	0.872015	186
4	162629512	163181531	8.01726e-06	NA	-6.46312e-06	-9.21157e-08	2.8062e-10	0.632228	214
4	163183341	163726178	-2.64343e-05	-8.63115	2.55858e-05	3.66607e-07	2.83965e-10	0.116721	187
4	163728264	164910818	-3.58276e-06	-0.102482	6.55667e-05	1.86406e-05	6.71032e-10	0.889997	398
4	164913270	165817608	1.25599e-05	NA	4.08214e-05	-2.39774e-05	5.23595e-10	0.583079	366
4	165820093	166609852	9.80558e-06	NA	-3.05632e-06	3.40556e-05	5.09538e-10	0.664001	324
4	166611193	167643023	1.4329e-05	NA	7.52203e-05	-5.18695e-06	5.8778e-10	0.554501	294
4	167643601	169568082	-1.92214e-05	-0.757978	2.5057e-05	2.56642e-05	1.00833e-09	0.544967	728
4	169569516	170676328	2.12653e-06	NA	-1.43116e-05	2.34875e-06	5.364e-10	0.926843	421
4	170678993	172735897	5.26706e-06	NA	2.52027e-05	-2.60072e-05	7.15258e-10	0.843873	569
4	172737462	173760563	-2.99673e-05	-2.66754	3.07145e-05	4.10894e-06	3.75326e-10	0.121904	310
4	173761916	174832248	3.70402e-05	3.99824	5.75285e-06	1.49186e-05	5.36952e-10	0.109937	299
4	174833988	176193705	2.43707e-05	1.06054	7.86822e-05	6.71132e-06	9.39517e-10	0.426562	541
4	176199091	177290105	1.49793e-05	NA	-2.51573e-05	1.47521e-05	5.67827e-10	0.529604	361
4	177290945	177972278	2.69529e-06	NA	-7.8486e-06	1.69813e-05	3.83314e-10	0.890504	278
4	177974062	178758792	2.94805e-06	NA	-5.39381e-06	4.53879e-07	6.05341e-10	0.904625	332
4	178758930	180119509	-3.5917e-06	-0.207031	3.17819e-05	9.46999e-06	7.36281e-10	0.894694	491
4	180120693	181732608	3.39097e-05	NA	0.000177957	-2.45968e-05	1.47302e-09	0.376952	832
4	181732746	182420390	1.10773e-05	NA	6.10312e-05	-4.96602e-05	8.14252e-10	0.697869	385
4	182420863	184283167	2.81878e-05	NA	2.25337e-06	-7.80032e-06	1.93279e-09	0.521416	998
4	184283411	185477454	-1.67439e-05	-0.585857	1.67915e-05	4.86454e-05	1.24285e-09	0.634822	592
4	185477964	185932497	-1.61168e-05	-0.687815	1.77025e-05	3.10156e-05	3.3919e-10	0.381518	228
4	185934003	187113041	2.45853e-05	1.40732	1.21386e-05	2.51419e-05	1.08928e-09	0.456323	593
4	187114073	188687052	-1.52588e-06	NA	8.96388e-06	-5.38632e-06	1.22166e-09	0.965178	714
4	188687155	189524815	1.72107e-05	NA	-2.52117e-06	-3.7959e-05	8.14882e-10	0.54657	362
4	189525752	190088167	-8.85733e-06	NA	-1.83344e-06	-2.50021e-05	4.7833e-10	0.685489	267
4	190088768	191043878	3.08109e-07	NA	5.84527e-06	-1.47835e-05	3.47075e-10	0.986805	199
5	10056	1267356	1.13177e-06	NA	-1.91625e-05	3.83363e-05	6.03999e-10	0.96327	413
5	1270983	1762678	2.03262e-06	NA	-2.27539e-05	0.000197265	5.04068e-10	0.927863	242
5	1763566	2369337	-2.91987e-06	NA	-8.05937e-06	-2.52635e-06	7.97176e-10	0.917633	385
5	2369710	2979000	4.95242e-06	NA	5.88136e-06	-1.84212e-05	7.13475e-10	0.852909	432
5	2979710	3600334	1.64381e-05	NA	1.14002e-05	-2.30908e-06	8.21477e-10	0.566287	478
5	3601924	4222111	2.48709e-05	NA	-4.44317e-06	2.78733e-05	5.06268e-10	0.269007	306
5	4223577	5137474	2.11265e-05	NA	3.79007e-05	-1.96656e-05	7.03751e-10	0.425813	431
5	5137788	5718773	9.42432e-06	NA	-3.46763e-06	4.94449e-06	6.29271e-10	0.707147	373
5	5719162	6858229	1.29237e-05	NA	2.80222e-05	-8.42101e-06	1.09412e-09	0.696011	681
5	6859297	7852978	7.56002e-06	0.539812	6.0681e-05	3.23227e-06	7.47211e-10	0.782112	495
5	7853304	9084076	-1.62521e-05	NA	3.36324e-05	-2.69453e-05	8.56699e-10	0.578718	625
5	9084701	10533767	-3.72631e-05	-0.741519	3.28456e-05	7.68841e-05	1.35782e-09	0.311898	854
5	10666804	11170506	1.09732e-05	0.87029	1.62695e-05	9.77163e-06	4.5662e-10	0.607588	323
5	11170703	13603734	-4.61833e-05	-1.00643	4.90071e-05	4.29682e-05	9.60612e-10	0.136202	756
5	13603883	14987807	-1.55534e-05	-0.953937	2.18464e-05	1.21683e-05	9.9652e-10	0.622225	736
5	14988284	16034608	1.78506e-05	NA	-1.09654e-05	3.44153e-05	3.09526e-10	0.310286	300
5	16035369	17161451	-3.03828e-05	NA	1.54042e-05	-3.15332e-06	8.02565e-10	0.283506	492
5	17162704	18048683	1.33652e-05	NA	4.09136e-05	-3.11938e-05	4.71571e-10	0.538248	259
5	18050107	18791978	5.26391e-06	NA	2.42655e-05	-4.80038e-06	3.87115e-10	0.789054	251
5	18792568	19486153	-9.44158e-06	NA	2.67029e-05	-2.10491e-07	3.5385e-10	0.615723	256
5	19487359	20414139	-2.47722e-05	-0.93871	5.28293e-05	1.31823e-05	3.55246e-10	0.18874	282
5	20415799	21573200	8.21843e-06	NA	3.0312e-05	-4.90637e-06	3.22788e-10	0.647358	239
5	21574347	23150924	-2.33254e-05	-10.7528	5.63746e-05	8.34709e-08	6.29638e-10	0.352592	571
5	23153562	24794957	2.77481e-05	0.533195	6.98597e-05	3.87676e-05	8.28429e-10	0.335014	516
5	24796795	26183141	5.35326e-06	NA	1.05425e-06	-1.87433e-06	6.79431e-10	0.83728	452
5	26185302	26849079	-3.66193e-06	NA	4.80191e-05	-1.39063e-06	2.64976e-10	0.82201	203
5	26849808	28303480	-1.4735e-05	NA	2.53608e-05	-2.99618e-05	5.3112e-10	0.522581	392
5	28310093	30129786	-3.81727e-06	NA	0.000130614	-2.87062e-05	7.45333e-10	0.8888	581
5	30130713	31748529	-2.20056e-05	NA	0.000119763	-2.16378e-05	1.11874e-09	0.510595	716
5	31748611	33944217	4.97992e-05	1.61852	5.404e-05	1.75183e-05	1.62766e-09	0.21707	982
5	33945758	35798682	-6.192e-06	-0.905506	1.07079e-05	4.36692e-06	9.96764e-10	0.844512	683
5	35799275	37888797	4.94506e-06	NA	-1.16339e-05	-9.24773e-06	9.71551e-10	0.873945	709
5	37889231	39438373	-3.67904e-05	NA	6.70841e-05	-5.98729e-06	1.00015e-09	0.244697	673
5	39438575	40954879	4.23664e-06	NA	1.43147e-05	-2.83289e-06	7.04199e-10	0.873155	625
5	40955561	42620153	-2.97244e-06	NA	3.12564e-06	-1.90426e-05	5.94892e-10	0.903003	552
5	42623245	43859513	6.67326e-06	NA	3.58191e-05	-6.37442e-06	2.85623e-10	0.692947	306
5	43862567	45286358	-2.34397e-06	NA	8.31823e-06	-3.5111e-06	2.73013e-10	0.88719	281
5	45286977	50161698	-1.01518e-05	NA	4.50722e-05	-4.42393e-06	2.35213e-10	0.508016	289
5	50162186	52133670	-2.61361e-05	NA	0.00016387	-3.19463e-05	8.24123e-10	0.362599	652
5	52134410	52661197	-1.47556e-05	-7.68051	1.91039e-05	1.93202e-07	3.85409e-10	0.452282	298
5	52662483	53513531	-1.97063e-05	-0.488671	5.90943e-05	2.75189e-05	4.811e-10	0.368953	324
5	53515888	55412347	-4.62159e-07	NA	2.50636e-05	-1.26607e-06	9.74465e-10	0.988188	788
5	55413961	55932471	1.59526e-05	NA	5.14556e-06	-2.86905e-06	5.82534e-10	0.508643	298
5	55933701	57337744	-1.79063e-05	NA	4.09606e-05	-2.17261e-05	7.48719e-10	0.512852	582
5	57338357	58834736	-7.02135e-06	NA	1.84203e-05	-1.62012e-05	1.09454e-09	0.831928	802
5	58834852	60880207	8.56137e-07	NA	9.51006e-06	-1.92528e-05	6.43573e-10	0.973078	581
5	60883078	62531300	3.34171e-05	NA	0.000102546	-7.11347e-06	7.78547e-10	0.231057	656
5	62531952	63837838	2.9787e-06	NA	7.81096e-06	-1.56521e-05	4.60934e-10	0.889654	373
5	63840208	65083148	6.02516e-06	0.293003	1.96147e-05	2.15581e-05	5.21858e-10	0.791973	458
5	65083209	65909616	-5.18136e-06	-0.50363	2.78848e-06	3.79575e-05	6.07578e-10	0.833508	333
5	65910316	67096208	4.99116e-05	0.698999	8.41819e-05	6.05663e-05	7.02882e-10	0.0597532	519
5	67096780	70682458	-4.63159e-05	-0.782278	5.47444e-05	6.40323e-05	1.00543e-09	0.144104	691
5	70683839	72420748	3.36172e-05	3.09542	5.65792e-05	2.08462e-06	7.34151e-10	0.214715	628
5	72420784	73507955	6.42219e-05	1.2227	3.50481e-05	7.87158e-05	8.3421e-10	0.0261794	554
5	73508509	75240469	-2.84403e-05	NA	6.68902e-05	-2.72779e-06	9.45415e-10	0.354987	725
5	75242395	75740199	3.45657e-06	NA	-4.77582e-06	-1.93981e-05	3.37399e-10	0.850735	232
5	75743532	77203135	-1.66839e-05	-0.243903	7.37396e-05	6.34537e-05	1.2432e-09	0.636084	737
5	77203718	79068089	5.69842e-06	0.0819544	8.06055e-05	5.99792e-05	1.22169e-09	0.870493	684
5	79068300	80480761	-2.90081e-05	NA	0.000133687	-1.72909e-05	1.18409e-09	0.39923	701
5	80481996	81712715	-1.54889e-05	NA	-1.38207e-05	7.24997e-05	5.87031e-10	0.522643	433
5	81714078	82658571	-2.59698e-05	NA	2.98798e-05	-1.04117e-05	5.5197e-10	0.268996	362
5	82660901	84397685	1.3117e-05	NA	6.85624e-05	-6.37915e-06	9.75637e-10	0.674526	584
5	84399219	85315500	1.62369e-05	NA	-4.67369e-06	6.48892e-06	3.45689e-10	0.382504	310
5	85316429	86490293	-4.98421e-06	NA	-9.98164e-06	2.07459e-05	4.53621e-10	0.814971	328
5	86492986	88065637	-1.46702e-05	-0.469438	0.000219973	4.43962e-06	5.0362e-10	0.5133	305
5	88069593	90500398	1.42621e-05	NA	7.65577e-05	-1.10191e-05	9.39935e-10	0.641792	711
5	90504842	93602613	-1.52633e-05	NA	8.88739e-05	-2.29543e-05	8.62413e-10	0.603242	716
5	93607443	95822590	7.55783e-06	NA	8.07999e-05	-3.43223e-05	1.07977e-09	0.81809	790
5	95822732	96867936	4.31606e-05	0.789847	8.37251e-05	3.56643e-05	6.12442e-10	0.0811528	462
5	97436504	99258325	1.8108e-05	NA	6.28689e-06	-6.70326e-07	6.67895e-10	0.483507	557
5	99259751	101101103	-5.29157e-05	-1.11471	6.78054e-05	3.32338e-05	5.61915e-10	0.0255962	480
5	101101325	102681586	-3.31078e-05	NA	0.000118496	-6.13193e-06	4.48556e-10	0.118	443
5	102686157	104542488	5.2201e-06	0.0468329	0.00040683	3.05382e-05	1.38888e-09	0.888604	699
5	104543131	105885913	5.61405e-07	NA	2.19056e-05	-6.15768e-06	4.66702e-10	0.979268	312
5	105887333	106800282	2.54423e-05	3.02299	3.52227e-05	2.01102e-06	5.10826e-10	0.260296	343
5	108633347	109231597	-5.14219e-06	-0.532314	7.82739e-05	1.19219e-06	2.66567e-10	0.752798	245
5	106800765	108633176	7.77108e-06	0.128835	0.000254088	1.43189e-05	1.47563e-09	0.839684	757
5	109232816	110819753	7.74693e-06	NA	1.74942e-05	-1.63505e-05	6.50896e-10	0.761394	510
5	110821786	111962676	-3.79512e-06	NA	3.95592e-05	-1.41818e-05	7.18607e-10	0.887417	471
5	111963025	112396750	3.43439e-05	1.32288	8.86111e-05	7.60627e-06	1.77089e-10	0.0098572	156
5	112397011	113603768	2.90867e-05	1.12303	3.19819e-05	2.09748e-05	7.09342e-10	0.274785	559
5	113604579	114448326	1.08564e-05	1.86148	7.10525e-06	4.78715e-06	4.30501e-10	0.600808	330
5	114448597	115828291	6.2763e-06	NA	8.39712e-05	-2.40827e-05	9.37165e-10	0.837557	680
5	115829425	117003674	1.21883e-05	NA	5.56728e-05	-5.0154e-06	7.98298e-10	0.666193	537
5	117004531	117712427	-1.89481e-05	NA	3.55115e-05	-1.06557e-05	4.71625e-10	0.382934	264
5	117714517	119668423	-1.91608e-05	NA	4.97963e-05	-1.66335e-06	9.59575e-10	0.536213	684
5	119669457	120962383	5.47555e-06	NA	4.01753e-05	-1.68495e-05	7.11973e-10	0.837409	494
5	120963248	121481183	-7.49505e-06	NA	-3.77371e-06	-1.0519e-05	1.97392e-10	0.593708	145
5	121485609	122603725	3.61442e-05	1.00247	3.58961e-05	3.62148e-05	5.78462e-10	0.132891	450
5	122604501	123236124	1.67602e-06	NA	1.91067e-05	-9.27922e-06	3.32647e-10	0.926782	257
5	123238611	123797013	8.74958e-06	NA	2.11867e-05	-8.3909e-06	3.42838e-10	0.636538	227
5	123798436	124746813	1.54773e-05	0.983023	3.33241e-05	7.43877e-06	7.90086e-10	0.58189	463
5	124748624	126938920	1.07786e-05	NA	0.00012294	-2.53713e-05	1.24644e-09	0.760137	870
5	126940058	128727903	-4.733e-06	NA	-4.97741e-06	-3.38386e-06	8.06844e-10	0.867665	666
5	128730275	130376511	4.5912e-06	NA	3.35127e-06	-1.18103e-05	4.01801e-10	0.818834	410
5	130376936	131873073	7.94174e-06	0.941617	6.0578e-06	1.17427e-05	4.19981e-10	0.698367	450
5	131874022	132603137	-1.17007e-05	-0.689481	3.48359e-06	8.26703e-05	2.78033e-10	0.482855	224
5	132609517	134321546	-1.20554e-05	NA	6.52872e-05	-3.34992e-06	1.10244e-09	0.716545	717
5	134329463	135339464	4.53895e-06	NA	6.27183e-05	-1.84691e-05	6.88041e-10	0.862619	499
5	135340951	137948424	1.86451e-05	NA	4.49203e-05	-5.76256e-06	1.00721e-09	0.556871	903
5	137950183	140644484	4.3837e-06	0.0597039	6.69083e-05	8.05745e-05	8.13972e-10	0.877885	762
5	140644957	141640050	9.94154e-06	0.80335	1.87415e-05	8.17134e-06	7.51422e-10	0.716851	474
5	141640419	142230251	4.84851e-05	1.29045	7.53054e-05	1.87459e-05	5.525e-10	0.0391384	276
5	144584265	145803004	-2.79192e-05	NA	2.65382e-05	-1.44334e-05	4.63145e-10	0.194523	428
5	142230949	144583138	-3.3152e-06	NA	-2.10825e-06	-2.08635e-05	1.1716e-09	0.922842	957
5	145803849	147651230	-4.28724e-05	-1.47762	1.40103e-05	6.00871e-05	1.05045e-09	0.185906	761
5	147665223	150393107	-7.03418e-05	-0.716931	0.000178747	5.3856e-05	1.67359e-09	0.0855325	1250
5	150395351	150917796	-1.52484e-06	NA	3.88704e-05	-2.47086e-05	5.25755e-10	0.946978	366
5	150918158	152360494	1.17322e-05	NA	0.000172442	-2.96554e-05	7.16915e-10	0.661261	591
5	152361546	152864614	2.61896e-05	NA	7.07871e-05	-7.61982e-06	3.95726e-10	0.187995	176
5	152867348	153494463	-4.5232e-06	NA	-7.63418e-08	-4.16265e-06	3.38007e-10	0.805661	315
5	153495193	154448863	-5.52559e-05	-1.13944	5.95869e-05	3.94658e-05	6.10061e-10	0.0252776	413
5	154449856	155290211	3.29951e-05	3.1468	5.96498e-05	1.84311e-06	4.61338e-10	0.124497	355
5	155290613	156628287	1.80024e-05	0.552169	9.16269e-05	1.16009e-05	6.4868e-10	0.479673	483
5	156629754	157197141	4.95265e-06	NA	8.54708e-06	-2.17974e-06	3.89957e-10	0.801968	306
5	157199547	158491655	-3.23542e-06	NA	2.53703e-06	-1.82677e-05	6.92831e-10	0.902172	550
5	158492279	159135376	1.29488e-06	NA	-1.29648e-05	8.74014e-06	4.19435e-10	0.949586	278
5	159136348	160908680	-9.14303e-06	NA	2.14813e-05	-3.27773e-05	1.1396e-09	0.786513	774
5	160910101	161688620	1.82347e-06	NA	1.4331e-05	-2.04076e-05	2.87501e-10	0.914359	222
5	161688913	162741298	-2.36646e-05	-2.40238	1.9818e-05	4.89612e-06	4.80936e-10	0.28055	356
5	162742614	163769136	-2.221e-06	NA	7.29236e-05	-1.52045e-06	6.17852e-10	0.928802	431
5	163769738	164944949	1.49434e-05	0.314801	0.000168371	1.33831e-05	8.24171e-10	0.602699	397
5	164947504	165638940	3.98423e-06	0.104671	3.8559e-05	3.75762e-05	5.79482e-10	0.868542	255
5	165642395	166432731	-3.39745e-05	-0.702073	3.21697e-05	7.27938e-05	5.97073e-10	0.164408	344
5	166433367	167760730	1.40849e-05	NA	0.000367894	-1.3468e-05	1.14801e-09	0.677629	547
5	167761922	169124478	1.26473e-05	NA	6.87368e-06	-4.40365e-05	1.17911e-09	0.712638	717
5	169125063	170889081	-1.43311e-05	-0.270567	0.000123768	2.26673e-05	1.41602e-09	0.70332	951
5	170891834	171772889	8.33643e-06	NA	-2.39162e-06	-2.79266e-05	7.05631e-10	0.753652	428
5	171775715	172376903	-2.38205e-06	-0.322501	1.02608e-06	5.31692e-05	6.12201e-10	0.923304	328
5	172377031	173611384	-1.85351e-05	-0.691213	2.14943e-05	3.34536e-05	1.04327e-09	0.56607	626
5	173613085	174468408	1.6559e-05	NA	1.26253e-05	-6.40769e-06	9.86363e-10	0.59802	477
5	174468624	176128648	-2.0599e-05	-0.922599	7.4143e-05	6.72352e-06	1.18147e-09	0.548981	684
5	176129392	177991305	0.00016738	0.849674	0.000103872	0.000373599	1.18497e-09	1.15974e-06	617
5	177992368	178410668	-4.63169e-06	NA	-3.89779e-06	-1.89172e-05	3.37864e-10	0.801056	199
5	178410839	179245749	2.20384e-05	NA	1.16741e-05	-2.99368e-05	6.69875e-10	0.394493	389
5	179245856	180007693	1.75747e-05	NA	7.7936e-07	-8.5075e-06	5.2586e-10	0.443441	313
5	180008456	180790950	1.11041e-06	NA	6.05946e-06	-2.71442e-06	4.65391e-10	0.958949	239
6	63979	824529	3.11343e-06	NA	-2.33695e-05	-3.87229e-05	6.69684e-10	0.904237	333
6	826312	1582647	-4.70614e-06	NA	-2.25551e-06	-3.31822e-05	1.03434e-09	0.883661	525
6	1582926	2890836	2.26013e-05	NA	-1.96667e-06	2.57508e-05	1.17863e-09	0.510325	716
6	2891016	4315210	5.15342e-05	NA	9.92575e-05	-4.65571e-05	1.3193e-09	0.155954	765
6	4317398	5056146	1.52065e-05	NA	4.93281e-05	-1.19247e-05	6.57279e-10	0.55309	426
6	5057399	6246639	3.06144e-06	NA	8.47304e-05	-6.45567e-05	1.2186e-09	0.930116	733
6	6246984	7328580	-3.24863e-05	-0.763733	2.67627e-05	6.76067e-05	1.51678e-09	0.404202	682
6	7329417	8791321	1.58936e-05	0.524735	1.69415e-05	5.41521e-05	1.0229e-09	0.61923	734
6	8791421	9760323	2.74146e-05	NA	-2.38678e-05	2.24874e-05	6.02888e-10	0.264203	373
6	9764413	11234164	-1.44076e-05	-0.821552	1.05746e-05	2.90837e-05	1.22146e-09	0.680162	721
6	11235682	12183952	7.94028e-05	5.26093	0.000215153	1.05877e-06	8.10858e-10	0.00529603	543
6	12186102	13388480	-2.24241e-05	-0.580393	0.00010573	1.41184e-05	9.99288e-10	0.478098	613
6	13389521	14618107	-8.96259e-06	NA	1.02384e-05	-3.02989e-05	8.37225e-10	0.75675	554
6	14619148	15998368	-1.931e-05	NA	3.3724e-05	-1.79689e-06	9.08817e-10	0.521823	593
6	15998406	17067160	1.99617e-05	0.294077	0.00012998	3.54484e-05	1.06744e-09	0.541214	543
6	17069966	19203108	0.000121092	0.85588	0.000181431	0.00011033	1.23432e-09	0.000567521	876
6	19203782	20228741	-3.19605e-05	-0.511879	9.53391e-05	4.08904e-05	9.43235e-10	0.29804	523
6	20231516	22049758	8.03351e-06	0.1008	0.000111187	5.71257e-05	1.59019e-09	0.840342	821
6	23495260	23935020	1.40498e-05	0.969392	2.47682e-05	8.481e-06	3.36769e-10	0.443911	229
6	22052425	23495209	-1.41511e-05	NA	-4.48879e-06	1.38532e-05	1.36277e-09	0.701471	745
6	23935352	24799440	1.68848e-05	NA	-5.83758e-06	1.69688e-05	7.89266e-10	0.547831	438
6	24803038	25483400	1.575e-05	0.504801	6.10218e-05	1.59528e-05	6.68904e-10	0.542541	410
6	25484295	26774948	2.50882e-05	0.460119	0.000233526	1.2731e-05	1.40654e-09	0.503528	728
6	26778827	28669698	2.85718e-05	NA	0.000195971	-3.56408e-06	6.88975e-10	0.276366	604
6	32900018	33863002	-2.35232e-05	-0.665715	1.75286e-05	7.12306e-05	6.10644e-10	0.341136	400
6	33863662	35451187	-1.82272e-06	-0.0581063	1.83967e-05	5.34876e-05	9.38187e-10	0.952547	509
6	35452346	36608267	-1.62957e-05	-0.356463	5.54591e-05	3.76829e-05	7.26743e-10	0.545523	395
6	38687185	39021712	-3.21175e-05	-1.06544	1.12848e-05	8.05257e-05	2.95124e-10	0.0615449	203
6	36611164	38686222	5.55101e-05	0.344307	0.00012199	0.000213073	2.60617e-09	0.276881	995
6	39022698	40344526	3.643e-06	NA	-1.2854e-05	-4.14371e-05	1.00181e-09	0.908368	673
6	40345542	42105449	3.41777e-05	1.73015	0.000160008	2.43879e-06	1.43522e-09	0.366972	881
6	42105555	43957473	-1.68746e-05	-0.394806	5.68248e-05	3.21488e-05	1.03357e-09	0.599663	631
6	43959116	45787468	-9.67616e-06	NA	3.33438e-05	-1.43447e-05	1.11711e-09	0.772196	699
6	45788111	46556325	8.72534e-06	NA	1.38745e-05	-6.55958e-06	4.29504e-10	0.673743	325
6	46560003	47885216	1.24905e-05	3.23557	1.1513e-06	1.29441e-05	8.80627e-10	0.673825	677
6	47887063	49494241	-9.26676e-07	NA	-1.82342e-05	-1.50541e-05	5.36994e-10	0.968102	475
6	49494933	50406476	2.94169e-06	NA	-8.21953e-07	1.53031e-05	4.23849e-10	0.88638	307
6	50406575	51703012	1.04027e-05	NA	4.99622e-05	-1.05994e-05	6.31844e-10	0.678986	476
6	51704668	53402679	4.16641e-05	0.586981	0.000154127	3.26887e-05	1.25041e-09	0.238698	833
6	53405127	54291407	6.99457e-06	NA	4.78166e-05	-1.90461e-05	5.85036e-10	0.772443	453
6	54293261	56103747	2.65088e-05	1.3941	4.61526e-05	7.8343e-06	9.46794e-10	0.388954	742
6	56104522	57082026	-7.55736e-06	NA	-1.04579e-05	-1.5717e-05	4.25414e-10	0.714061	351
6	57085542	58084365	-9.22735e-06	-0.836047	1.50176e-05	8.11132e-06	3.14414e-10	0.602794	151
6	58139505	62691733	-1.96864e-05	-1.02189	3.02113e-05	1.22845e-05	3.76563e-10	0.310349	304
6	62692409	63712779	4.48984e-06	NA	2.45462e-05	-1.58845e-06	2.78632e-10	0.787947	263
6	63713620	65760585	9.34863e-06	NA	2.35271e-06	-6.11705e-08	5.51088e-10	0.690458	508
6	65762553	67028107	-1.90167e-06	NA	9.69778e-06	-2.42469e-05	6.33526e-10	0.939775	489
6	67029501	67556729	-2.26513e-05	-0.60323	0.000102347	1.37767e-05	3.89532e-10	0.2511	241
6	67557245	68546601	1.3649e-06	NA	3.58822e-05	-6.90125e-06	5.21241e-10	0.952328	374
6	68546995	69295414	8.15642e-06	NA	2.74542e-05	-6.55016e-06	4.98892e-10	0.714984	299
6	69295526	70359936	-1.20547e-05	-0.558178	5.63162e-05	8.28203e-06	5.90139e-10	0.619734	397
6	70360869	72448598	2.48159e-05	NA	-1.24237e-05	-1.45857e-05	1.19059e-09	0.47202	881
6	72449421	73170712	1.44098e-05	NA	-8.80284e-06	1.7052e-05	4.17934e-10	0.480896	295
6	73171594	75064563	-2.31443e-05	-1.32396	9.07452e-06	3.36755e-05	9.32447e-10	0.448489	684
6	75065279	75843360	2.10918e-06	NA	1.56157e-05	-1.40608e-07	2.51265e-10	0.894146	172
6	75843845	77257094	-1.60526e-05	-1.18735	1.44678e-05	1.26336e-05	4.68375e-10	0.458249	413
6	77257275	78957547	-1.88051e-06	NA	2.61175e-05	-1.71809e-05	8.36393e-10	0.948155	675
6	78958134	79861169	1.73213e-05	0.724059	2.68401e-05	2.1322e-05	3.5643e-10	0.358895	295
6	79862483	80556359	1.662e-05	1.42447	3.40792e-05	3.99453e-06	5.22042e-10	0.466975	339
6	80557170	82387384	1.0033e-05	NA	1.35459e-05	-1.70198e-05	7.68842e-10	0.717474	659
6	82387920	83904869	-2.73138e-05	NA	4.47609e-05	-2.68759e-05	7.09644e-10	0.30521	517
6	83908232	86040334	-6.94997e-06	NA	1.03709e-05	-4.77651e-05	1.06757e-09	0.831554	806
6	86040497	87138115	-2.45498e-06	NA	-6.78023e-06	2.55166e-06	4.10349e-10	0.90354	338
6	87140364	88532072	-9.89339e-06	NA	3.77225e-05	-1.82356e-06	5.65234e-10	0.677314	484
6	88533324	89668547	1.52117e-05	NA	6.71081e-06	-4.34722e-05	7.83066e-10	0.586718	465
6	89673861	91400644	-2.93131e-05	-1.62356	4.95677e-05	6.5764e-06	1.23731e-09	0.404652	810
6	91401234	93426186	3.06593e-05	NA	0.000253135	-2.81932e-05	1.13438e-09	0.362666	756
6	93429797	94919277	-2.41654e-05	-2.15797	4.67532e-05	2.68217e-06	8.23307e-10	0.399679	573
6	94920611	97093037	3.49812e-05	0.942092	4.47291e-05	3.08242e-05	8.92312e-10	0.241578	657
6	97093295	98893182	-2.67728e-05	NA	0.000256438	-4.99457e-06	6.6412e-10	0.298855	514
6	98893830	100286683	-8.96389e-06	-0.29991	5.67163e-05	1.57508e-05	8.3015e-10	0.755715	583
6	100287245	101862923	9.46005e-05	2.04556	0.000300702	7.11254e-06	8.25904e-10	0.000995612	463
6	101863563	102887537	-4.44991e-06	NA	3.48177e-05	-2.14094e-05	5.27142e-10	0.846321	347
6	102888281	104211089	-4.46447e-06	NA	2.43085e-05	-6.83406e-06	5.37601e-10	0.847313	446
6	104211475	105752435	1.08609e-05	NA	0.000110434	-2.11915e-05	7.25274e-10	0.686736	544
6	105754306	106921804	-3.46289e-05	NA	2.06017e-05	-2.8122e-05	9.74139e-10	0.267213	534
6	106922281	108322638	-1.77574e-06	-0.0767682	4.87331e-05	1.09792e-05	1.07977e-09	0.956904	655
6	108325624	110654066	7.12775e-05	0.844265	7.04824e-05	0.000101127	1.22525e-09	0.0417208	760
6	110654605	111390344	-1.32684e-05	NA	1.36985e-05	-8.06e-06	4.24923e-10	0.519789	273
6	111391537	114218733	8.5912e-06	0.493479	0.000138183	2.19339e-06	1.50728e-09	0.824868	1062
6	114220361	116130955	-2.68868e-06	NA	6.38202e-05	-1.14708e-05	7.99673e-10	0.924252	590
6	116130983	117566682	-1.7125e-06	NA	-2.11063e-05	-1.25885e-05	5.94282e-10	0.943996	495
6	117567468	119071713	-9.2472e-08	NA	2.82624e-05	-3.28644e-06	7.57759e-10	0.99732	560
6	119075856	120628075	-4.5346e-06	NA	1.61039e-05	-2.17727e-06	7.59448e-10	0.869301	538
6	120628214	121673627	-4.09305e-06	-0.305349	3.97518e-05	4.52005e-06	4.02461e-10	0.838333	339
6	121674337	123104703	2.40466e-05	1.18584	2.06789e-05	1.98852e-05	8.60746e-10	0.412429	521
6	123105676	123889346	2.06577e-07	NA	3.54597e-06	-1.04202e-05	5.08324e-10	0.99269	319
6	123890282	125333797	3.84267e-06	NA	0.000127921	-4.04995e-06	1.07037e-09	0.9065	654
6	125336799	128759251	-1.25217e-05	NA	-6.28146e-06	5.21733e-05	1.18721e-09	0.716296	900
6	128759755	130538497	-6.34803e-05	-2.51221	0.000103306	6.18073e-06	1.22563e-09	0.0697923	782
6	130540383	131972731	-1.18689e-05	-0.966524	0.000218802	6.89198e-07	8.12465e-10	0.677119	562
6	131973932	133867802	-2.07538e-06	NA	-3.21597e-05	2.28292e-05	1.3757e-09	0.955378	870
6	133869809	136186007	1.51074e-05	3.47813	6.70403e-06	2.81417e-06	1.22792e-09	0.666377	799
6	136186368	137811295	-1.34686e-05	NA	-1.57764e-06	7.82274e-06	7.15305e-10	0.61455	504
6	137813095	139532424	-1.08441e-05	NA	3.89001e-06	-8.98885e-06	1.26751e-09	0.760677	747
6	139533572	142036032	5.7021e-06	0.106555	0.000144173	1.98628e-05	9.77502e-10	0.855285	708
6	142036912	143719278	6.05398e-06	NA	3.90009e-05	-2.28039e-05	8.4038e-10	0.834577	600
6	143720467	146663272	2.25337e-05	NA	0.000125693	-4.25902e-07	1.42288e-09	0.550256	1047
6	146665424	148179283	2.80925e-05	NA	-6.89975e-06	9.40252e-06	8.31924e-10	0.330069	593
6	148180191	148917941	-3.08834e-06	-0.144059	2.27544e-05	2.01979e-05	9.69719e-10	0.920999	478
6	148919158	150298842	1.94502e-05	NA	3.06269e-06	-1.4805e-06	8.29824e-10	0.49955	632
6	150299299	151097980	2.49775e-05	NA	-1.9977e-06	-8.53745e-06	1.01972e-09	0.434106	534
6	151100484	151929942	-5.28213e-06	-0.0982919	0.000225527	1.28051e-05	1.08662e-09	0.872693	490
6	151930249	153550147	-4.27063e-05	-0.112266	0.000210778	0.000686538	2.78255e-09	0.41817	878
6	153551177	155228511	1.01274e-05	0.317609	4.0119e-05	2.5343e-05	1.24484e-09	0.774084	741
6	155229566	156756457	3.06042e-05	2.97496	2.17235e-05	4.8716e-06	1.30955e-09	0.397716	764
6	156761338	157398853	1.3645e-05	0.23458	0.000102244	3.3092e-05	5.53819e-10	0.56204	255
6	157402041	158192951	-1.02391e-06	NA	2.02631e-05	-3.0883e-06	4.95886e-10	0.963326	273
6	158193244	159318774	-3.28421e-05	NA	-4.75908e-06	2.99925e-05	7.06361e-10	0.216566	542
6	159319812	159792458	2.98808e-06	NA	-7.5607e-06	6.52155e-06	2.92076e-10	0.861204	252
6	159793334	161123451	-3.34166e-05	NA	4.20736e-05	-3.8154e-06	9.07231e-10	0.267241	690
6	161123771	162298351	2.03462e-06	0.0482502	2.91575e-05	6.09846e-05	1.1655e-09	0.952476	674
6	162300151	163277414	-5.37076e-07	NA	9.97096e-05	-2.86772e-05	7.51456e-10	0.984369	508
6	163277858	164003180	1.01389e-05	NA	5.25385e-05	-1.55557e-05	6.33368e-10	0.687045	377
6	164006012	165242243	-1.66922e-05	-1.22878	0.000213396	8.64759e-07	1.0505e-09	0.606547	672
6	165246062	166191910	3.64014e-05	1.54618	6.38681e-05	8.6783e-06	9.647e-10	0.241203	570
6	166193932	167177733	1.50461e-05	NA	1.8541e-05	-4.444e-06	1.18102e-09	0.661517	674
6	167178790	168548525	-3.09726e-06	NA	1.01074e-05	-4.19896e-05	9.28043e-10	0.919019	629
6	168549335	169231503	-6.38674e-06	NA	1.91724e-05	-7.53186e-06	6.57189e-10	0.803257	389
6	169231937	171049558	-2.07005e-05	NA	0.000152421	-5.73646e-05	1.25209e-09	0.558542	871
7	20608	1490775	1.98202e-05	NA	1.3465e-05	-1.0096e-05	6.73686e-10	0.445091	411
7	1493090	2479029	-7.02817e-05	-1.2973	0.000134358	2.18443e-05	9.4398e-10	0.0221668	315
7	2480729	2930941	-9.16089e-06	-1.09816	1.51451e-05	4.59481e-06	3.29043e-10	0.613542	206
7	2931676	3736942	-6.72671e-05	-0.955474	0.000173385	2.85862e-05	8.00162e-10	0.0174063	495
7	3738087	4783224	-2.25068e-05	NA	3.47607e-05	-1.95861e-05	8.17732e-10	0.431246	512
7	4783723	5412932	-1.80745e-06	-0.0568913	1.41324e-05	7.14211e-05	4.31867e-10	0.930692	210
7	5414602	6912527	-3.38889e-05	-0.424976	0.000168378	3.77659e-05	9.03062e-10	0.259441	398
7	7168493	7679885	-2.39714e-05	NA	0.000102948	-3.44723e-06	4.53911e-10	0.260528	290
7	7680697	8475147	-1.63827e-05	NA	5.51688e-05	-1.54616e-05	1.02141e-09	0.608225	543
7	8476787	9223721	-3.30376e-05	-1.55425	3.90419e-05	1.1573e-05	8.81231e-10	0.265744	522
7	9223762	9893744	1.54922e-05	1.18159	1.03787e-05	1.65634e-05	5.80062e-10	0.520066	339
7	9894421	11298815	-6.78876e-06	NA	6.38562e-05	-2.50744e-05	8.98976e-10	0.820874	621
7	11299552	12687871	1.45694e-05	0.554998	1.94944e-05	3.53501e-05	1.39136e-09	0.6961	876
7	12689322	13674908	-6.50434e-06	NA	-4.33184e-06	1.03799e-07	7.89152e-10	0.816897	507
7	13675094	14941781	-2.7282e-05	-1.56159	0.000100303	3.04303e-06	1.12174e-09	0.415316	683
7	14942134	16480989	-2.93541e-06	NA	-1.3053e-05	-2.15777e-05	1.11345e-09	0.929901	756
7	16481863	17277084	-1.0859e-05	NA	1.10824e-06	-2.00553e-05	9.17322e-10	0.719945	483
7	17279294	18861958	-2.03359e-05	NA	3.42773e-05	-1.25834e-06	1.08643e-09	0.537255	706
7	18863387	19975992	-8.49431e-07	NA	9.82018e-06	-5.94063e-06	7.11179e-10	0.97459	507
7	19978609	21712233	-6.26676e-05	-0.469125	0.000195647	9.12083e-05	1.59717e-09	0.116864	874
7	21712615	22811384	3.71008e-05	0.782429	4.32389e-05	5.19999e-05	1.22507e-09	0.289148	706
7	22811921	24389035	-1.00335e-05	NA	0.000143376	-2.21347e-05	9.10113e-10	0.739445	700
7	24389147	24980408	-5.40612e-06	-0.851985	2.68983e-06	1.49687e-05	5.2527e-10	0.813524	323
7	24982494	26300992	-1.35706e-05	-0.482189	1.34602e-05	5.88452e-05	1.06779e-09	0.677927	669
7	26302668	28038375	9.48467e-06	NA	5.87973e-05	-1.22082e-05	1.169e-09	0.781469	764
7	28039590	28710596	-8.85599e-07	-0.0280001	2.4479e-05	4.0866e-05	7.19018e-10	0.973653	379
7	28710857	30171413	-3.4401e-06	-0.168806	3.44592e-05	1.2052e-05	1.31333e-09	0.924374	824
7	30172195	31608495	-2.72919e-06	NA	2.00987e-05	-3.24689e-07	1.03584e-09	0.932422	658
7	31609317	33150311	-8.72283e-06	-0.171301	2.05138e-05	0.0001264	1.05401e-09	0.788176	746
7	33151181	34939884	1.48134e-05	0.873599	9.22418e-06	3.11713e-05	1.08681e-09	0.653186	764
7	34940039	35614036	-1.29396e-05	-2.51803	1.51126e-06	1.74735e-05	4.07288e-10	0.521416	300
7	35615611	37353302	-4.57814e-06	-0.091031	7.17894e-05	3.52322e-05	1.25711e-09	0.89726	855
7	37354091	38159855	8.5485e-06	NA	-1.28625e-05	1.63994e-05	7.01985e-10	0.746964	465
7	38160558	39534540	-9.63369e-06	-0.404775	4.2392e-05	1.33621e-05	1.03631e-09	0.764743	673
7	39535570	40925323	-1.3785e-05	NA	8.43493e-05	-1.46552e-05	4.65881e-10	0.523044	372
7	40926906	42494824	1.16413e-05	NA	3.03559e-05	-2.72239e-05	9.99039e-10	0.712644	652
7	42495555	44971837	-1.54014e-05	-0.258984	8.13043e-05	4.34973e-05	1.11373e-09	0.64444	902
7	44972152	46665658	1.3799e-05	NA	-4.12984e-06	2.85412e-05	9.58632e-10	0.655828	693
7	46667873	47279128	6.13841e-06	1.34514	3.77176e-06	5.52124e-06	4.76545e-10	0.778563	336
7	47281095	49130572	-1.11998e-05	NA	-2.216e-05	-2.66331e-05	1.2195e-09	0.748427	857
7	49131824	49821750	-2.22206e-05	NA	7.06707e-05	-7.68014e-06	3.98361e-10	0.265575	298
7	49822437	51674880	-2.27235e-05	-0.537303	0.000110535	1.61811e-05	1.0034e-09	0.473152	771
7	51675218	52274523	2.98048e-05	1.22534	1.91713e-05	3.0861e-05	4.70206e-10	0.169289	292
7	52275656	53175065	-6.25521e-07	-0.103779	8.1946e-06	4.43336e-06	6.81281e-10	0.98088	477
7	53348777	54707110	1.7411e-05	NA	3.17927e-05	-1.76486e-05	6.65234e-10	0.499643	517
7	54707337	55641707	4.90015e-07	0.0479434	3.74183e-05	2.79175e-06	6.77405e-10	0.984979	449
7	55641798	57382254	-1.11269e-05	-1.26715	1.35432e-05	5.69342e-06	5.14864e-10	0.623868	386
7	57382271	62556935	1.09384e-06	NA	-3.90102e-06	-2.24287e-06	1.8438e-10	0.935795	173
7	62557202	64193303	4.70499e-06	NA	-1.0145e-05	-8.32518e-06	3.34272e-10	0.796916	281
7	64699988	65570171	1.11414e-06	0.654336	4.81509e-06	6.02104e-07	1.54581e-10	0.928596	154
7	65570310	66453460	-3.07394e-06	NA	5.69363e-06	-2.20892e-06	1.68499e-10	0.812806	217
7	66454071	67369810	4.92545e-06	NA	2.51677e-05	-9.34946e-06	4.89737e-10	0.823871	338
7	67370861	68125403	3.58337e-06	NA	-5.54397e-06	4.40653e-05	5.45171e-10	0.878027	314
7	68126378	68561421	-5.96215e-06	NA	2.71276e-05	-2.69924e-08	3.57051e-10	0.752361	188
7	68562932	69806895	-2.50263e-06	NA	6.70375e-07	-5.64501e-06	3.24229e-10	0.889461	289
7	69808153	71204524	-4.18193e-05	NA	9.05684e-05	-7.23227e-06	1.0698e-09	0.201047	591
7	71205507	71873571	-2.65323e-05	NA	6.60353e-05	-5.11755e-06	3.13616e-10	0.134076	248
7	71874997	73996533	8.85878e-07	NA	-1.18005e-05	-1.9093e-05	5.30414e-10	0.969317	397
7	73997700	76550299	7.10969e-07	NA	1.35245e-05	-1.63874e-05	5.58401e-10	0.975998	367
7	76551983	77101532	2.30579e-06	NA	-1.09672e-07	-1.33182e-05	2.64146e-10	0.887181	179
7	77102731	77953248	2.56741e-05	NA	8.62964e-05	-4.93971e-06	5.97959e-10	0.293752	407
7	77954163	78839317	-2.84915e-05	NA	0.0002021	-1.99626e-05	8.91215e-10	0.339888	550
7	78843289	80546745	-3.50688e-05	NA	-2.76867e-06	1.01151e-05	8.09297e-10	0.217678	614
7	80547047	82758529	1.45096e-05	NA	5.97358e-05	-2.42372e-05	1.40303e-09	0.698485	878
7	82758644	83959105	-8.61077e-06	NA	6.35807e-05	-1.98275e-05	7.42032e-10	0.751923	533
7	83959751	85570789	-1.35144e-05	-1.54808	3.57756e-05	2.13019e-06	5.12473e-10	0.550519	448
7	85571372	86341446	-2.13359e-06	NA	2.22984e-06	-9.98491e-06	2.49896e-10	0.892637	218
7	86345013	88732142	9.0905e-06	0.207923	0.000148165	1.2901e-05	9.74038e-10	0.770843	832
7	88732470	89270556	-6.16313e-06	NA	8.58799e-06	-7.00348e-06	2.89159e-10	0.717025	215
7	89271899	91173749	4.21915e-06	NA	3.06535e-05	-2.74341e-05	1.01158e-09	0.894466	770
7	91174778	93339775	1.20353e-05	0.727293	2.80372e-05	9.76697e-06	7.4663e-10	0.659606	616
7	93340137	95171731	5.77953e-05	0.846387	6.61025e-05	7.0539e-05	1.01495e-09	0.0696571	630
7	95419256	96611864	-2.12472e-05	NA	1.82191e-05	-1.39133e-06	6.13231e-10	0.39089	458
7	96613246	98151455	3.65709e-06	NA	0.000158273	-3.50791e-05	7.32445e-10	0.89251	494
7	98152191	100555361	-1.86823e-05	-0.221981	0.000117101	6.0488e-05	7.58454e-10	0.497538	669
7	100606141	101730309	2.10254e-05	0.481345	5.85844e-05	3.25681e-05	8.09629e-10	0.459952	385
7	101731567	103193331	1.31369e-06	NA	-2.00386e-06	-4.83447e-06	4.3057e-10	0.94952	319
7	103193651	104157576	-1.25525e-05	NA	4.73562e-05	-1.25909e-05	7.90318e-10	0.65523	548
7	104158491	105425027	1.47866e-05	1.90701	7.4082e-05	8.11561e-07	6.07238e-10	0.548471	480
7	105427565	106052506	2.09412e-05	NA	6.38422e-06	-2.98327e-05	5.79373e-10	0.384297	320
7	106052873	107305328	-2.91649e-05	NA	2.2982e-05	-3.06698e-06	6.28233e-10	0.24459	451
7	107306421	108375939	-1.23781e-05	NA	-9.44122e-06	2.49923e-05	6.92844e-10	0.638171	542
7	108376173	109584769	2.96637e-05	0.957917	4.69671e-05	2.04175e-05	4.4336e-10	0.158896	351
7	109587777	111447153	-3.52664e-05	-0.977874	5.76669e-05	2.25543e-05	7.50148e-10	0.197879	593
7	111450919	113336970	-3.45421e-05	-0.841676	7.66374e-05	2.19769e-05	8.50038e-10	0.236113	589
7	113337327	116315205	2.09699e-05	0.303584	0.000366429	1.3021e-05	1.56323e-09	0.595851	820
7	116317043	118347634	-1.41686e-05	-0.38868	6.51043e-05	2.04109e-05	7.11958e-10	0.595414	569
7	118348359	121094386	2.35654e-05	NA	-6.86119e-06	0.00015136	6.2373e-10	0.345386	571
7	121094460	122368663	-1.02462e-05	NA	7.19809e-05	-1.79803e-05	5.8114e-10	0.670814	411
7	122369853	124154451	-1.67415e-05	-0.691983	1.67503e-05	3.49441e-05	7.34364e-10	0.536716	638
7	124155319	125386718	3.42908e-05	0.918259	2.05622e-05	6.78194e-05	4.16818e-10	0.0930368	377
7	125387168	126516683	1.24807e-06	NA	4.78489e-05	-9.94301e-06	5.29389e-10	0.956741	439
7	126517818	127905983	0.000132626	1.03152	0.000245807	6.7252e-05	1.13739e-09	8.40521e-05	586
7	127907054	128554075	-3.74442e-05	-1.47643	2.77265e-05	2.31978e-05	3.06525e-10	0.0324593	209
7	128555262	130074230	3.07136e-05	NA	-6.61746e-06	6.91521e-05	7.51956e-10	0.262695	546
7	130075370	130797123	-7.39874e-06	-0.304031	5.95989e-05	9.93668e-06	4.66509e-10	0.731935	250
7	130797776	131856855	-1.25289e-05	-0.566588	3.43866e-05	1.42201e-05	8.35441e-10	0.664676	497
7	131857419	134306672	-6.61593e-05	-0.90246	0.000247659	2.17006e-05	1.35414e-09	0.0721964	892
7	134307114	135464701	-1.97401e-06	-0.123749	1.35622e-05	1.87622e-05	7.00131e-10	0.94053	503
7	135466022	137137511	2.77369e-06	0.0785454	0.000121385	1.02733e-05	9.86393e-10	0.929627	698
7	137138736	138742981	4.85876e-05	1.67423	3.48688e-05	2.41536e-05	1.08386e-09	0.139987	584
7	138744100	141106552	-2.97604e-05	NA	5.47577e-05	-1.12253e-05	1.12531e-09	0.374992	841
7	141109797	142655113	1.28543e-05	NA	2.37253e-05	-1.70428e-05	7.1344e-10	0.63034	595
7	142655717	144274735	-2.18008e-06	NA	-6.69635e-06	-7.04117e-06	5.69217e-10	0.927193	428
7	144276424	146018520	1.01048e-05	NA	6.5105e-06	-2.21578e-05	7.5684e-10	0.713393	546
7	146023023	147204086	-1.68428e-05	-0.623873	3.97274e-05	1.83461e-05	6.77685e-10	0.517637	502
7	147204549	148619685	1.77509e-05	0.410626	4.3074e-05	4.33843e-05	9.92285e-10	0.573088	683
7	148620581	150491084	-2.56462e-06	NA	5.212e-06	-3.55829e-07	9.28594e-10	0.932928	654
7	150491851	151390799	-8.44897e-06	NA	-2.38839e-05	8.86079e-05	8.97576e-10	0.777934	458
7	151391044	152409155	4.33211e-05	171.121	2.96495e-05	2.16159e-09	7.62064e-10	0.11658	287
7	152410248	153080056	2.28843e-05	1.4823	1.24661e-05	1.91194e-05	5.60449e-10	0.333718	287
7	153081698	153934166	-3.31615e-05	NA	5.17841e-05	-3.48958e-05	5.46724e-10	0.15612	320
7	153934210	154963787	1.11241e-05	NA	3.76194e-05	-2.72168e-05	1.02104e-09	0.727741	618
7	154964316	155379409	-2.20056e-05	NA	-9.36637e-06	-2.0851e-05	6.18976e-10	0.376428	239
7	155380353	156814410	4.55654e-05	0.514432	4.13628e-05	0.000189672	1.13788e-09	0.176764	648
7	156815867	158029340	-2.08963e-05	NA	7.48e-05	-1.93421e-05	8.47825e-10	0.472969	502
7	158030463	158759939	-1.5799e-05	-1.7372	2.68457e-05	3.08094e-06	3.69122e-10	0.410891	286
7	158760677	159127587	6.11084e-06	NA	-7.70129e-06	7.16018e-06	1.74915e-10	0.644047	134
8	246934	1162157	2.35969e-05	1.09241	2.90721e-05	1.60493e-05	9.0886e-10	0.433793	488
8	1162454	1625424	6.66881e-06	NA	0.000115307	-2.21464e-05	5.18669e-10	0.769658	272
8	1625732	2042364	6.19881e-05	3.29316	7.1123e-05	4.98176e-06	6.85776e-10	0.0179279	305
8	2043187	2680255	6.61046e-07	0.0447808	2.86872e-05	7.5961e-06	7.33897e-10	0.980532	368
8	2681051	3358423	1.3148e-05	NA	-1.36976e-05	4.09701e-05	1.18315e-09	0.702281	615
8	3358433	3584832	-5.30774e-06	NA	4.53243e-05	-5.47356e-06	5.05412e-10	0.813359	295
8	3585058	4071438	-1.03827e-05	-0.247272	8.92664e-05	1.97507e-05	1.05476e-09	0.749201	624
8	4071516	4274957	1.60522e-05	NA	4.96179e-05	-1.36005e-05	4.37972e-10	0.443065	252
8	4275286	4479596	1.45465e-05	NA	-1.05627e-05	-1.17279e-05	5.15721e-10	0.521817	220
8	4479836	4754328	-1.66822e-05	-1.48557	1.42436e-05	8.85324e-06	5.0146e-10	0.456293	300
8	4755088	5146808	-2.77383e-05	-0.556788	0.000104364	2.3781e-05	6.34486e-10	0.270807	306
8	5147734	5781592	-1.93893e-05	NA	6.18339e-05	-1.45881e-05	9.96208e-10	0.539012	589
8	5781947	6017670	-1.28405e-06	-0.0531469	1.82777e-05	3.19364e-05	3.29829e-10	0.943634	224
8	6018292	6350873	8.13458e-06	NA	9.44842e-06	-1.09918e-05	4.06584e-10	0.686637	272
8	6352358	7793703	-6.14425e-07	-0.0145029	5.3565e-05	3.35077e-05	8.65497e-10	0.983337	486
8	7793837	8735213	-1.02309e-05	NA	0.00010613	-5.15128e-07	7.26063e-10	0.704178	410
8	8736386	10117293	-2.16345e-05	NA	0.000237044	-1.67589e-05	1.45063e-09	0.570017	793
8	10117411	10535826	-8.7919e-06	NA	8.31241e-05	-8.63169e-06	5.21355e-10	0.700201	284
8	10537940	11249261	-1.55574e-05	NA	0.000155173	-7.02931e-06	1.10817e-09	0.640256	407
8	11250848	11836622	-2.33307e-05	NA	0.000157392	-6.50168e-06	1.03088e-09	0.467441	361
8	11838355	12975295	9.00887e-06	0.858888	1.64527e-05	6.68697e-06	4.87494e-10	0.683256	285
8	12975578	13940652	6.11129e-06	0.272081	6.03507e-06	8.35963e-05	1.07725e-09	0.85229	680
8	13942500	14876660	3.10119e-05	1.83284	6.34144e-05	4.51462e-06	7.60925e-10	0.260913	516
8	14877288	15273777	-3.56097e-06	NA	3.79929e-06	-1.15227e-05	4.36144e-10	0.864608	317
8	15274608	16087631	9.01098e-06	NA	4.54115e-05	-6.47404e-06	8.597e-10	0.758596	529
8	16087729	17579518	1.40591e-05	NA	2.84856e-05	-5.16941e-05	1.32758e-09	0.699603	798
8	17581106	18670645	-1.90065e-05	NA	4.60554e-05	-2.65722e-05	1.05267e-09	0.558004	718
8	18670908	19490180	3.59564e-06	0.668089	7.09939e-06	4.08003e-06	9.29987e-10	0.906142	556
8	21022075	21402658	-1.19416e-05	NA	5.10867e-05	-1.53196e-07	3.94224e-10	0.547547	257
8	19491428	21021401	-1.38642e-05	NA	3.02786e-05	-2.89476e-05	1.525e-09	0.722569	880
8	21404381	22539316	-1.88084e-05	NA	3.6501e-05	-1.74345e-05	6.53135e-10	0.46176	481
8	22539641	23548146	2.25687e-05	0.523315	7.12313e-05	2.61106e-05	1.08454e-09	0.49315	586
8	23548749	24456913	2.54539e-05	6.25055	3.74269e-06	4.43086e-06	4.47972e-10	0.229123	315
8	24457122	25461315	-7.8373e-06	-0.626999	5.00897e-05	3.11926e-06	5.26167e-10	0.732601	423
8	25461344	26681450	1.20835e-05	4.14107	1.52754e-06	5.574e-06	1.1626e-09	0.723049	713
8	26681799	27404354	-2.76998e-05	NA	0.00012229	-4.79658e-06	5.60933e-10	0.24218	418
8	27405207	27759126	2.26992e-05	1.41024	6.25142e-05	4.14435e-06	2.60128e-10	0.159309	213
8	27759839	29277590	-1.13711e-05	NA	6.37163e-05	-3.03158e-05	8.82132e-10	0.701827	619
8	29277652	31947675	-5.04305e-05	-0.499679	9.12936e-05	0.000111574	1.37617e-09	0.174009	954
8	31947880	32448740	-6.37763e-06	NA	-2.08622e-06	3.02939e-05	4.26076e-10	0.757344	281
8	32449533	33980486	-1.08249e-05	NA	5.52057e-05	-5.41947e-06	4.94655e-10	0.626463	355
8	33981742	35313077	-2.85293e-06	NA	1.67388e-05	-6.229e-06	4.03841e-10	0.887107	397
8	35314837	37375458	9.52658e-06	NA	0.000131003	-1.88721e-05	5.37853e-10	0.681237	433
8	37376914	39779989	-5.61562e-06	-0.123896	8.90475e-05	2.30706e-05	8.76216e-10	0.849536	592
8	39781444	40415799	1.37258e-05	NA	-2.14623e-05	7.65765e-05	5.19987e-10	0.547225	340
8	40417433	41718356	-7.51054e-05	-1.38663	3.89345e-05	7.53505e-05	9.18706e-10	0.013216	590
8	41719750	42501174	-8.98171e-06	-0.464517	6.84887e-05	5.45877e-06	3.47925e-10	0.630146	186
8	42501717	49028667	3.0734e-06	NA	8.57439e-06	-6.01805e-06	3.4651e-10	0.868861	388
8	49038732	52156842	7.78084e-06	NA	0.000142201	-2.58864e-05	8.35197e-10	0.787749	812
8	52157415	54115712	5.21602e-05	NA	3.94134e-05	-4.08011e-06	8.95777e-10	0.0813745	715
8	54116775	55914038	-1.62414e-05	NA	9.49193e-05	-2.56598e-05	8.32302e-10	0.573458	657
8	55914314	57653028	-2.00688e-05	NA	0.000102068	-2.75835e-05	9.06342e-10	0.505017	651
8	57655067	58674153	-2.60388e-05	-3.79127	2.21673e-05	2.12794e-06	5.22407e-10	0.254602	403
8	58675131	59568410	1.23418e-05	NA	3.22093e-05	-1.17152e-05	5.70362e-10	0.605313	381
8	59570176	61809929	1.76035e-05	0.64802	5.35631e-05	1.3777e-05	1.01503e-09	0.580583	763
8	61810694	63710298	-2.54679e-07	-0.0173884	8.47233e-05	2.53199e-06	1.02334e-09	0.993648	769
8	63711348	65193342	-1.05393e-05	-0.454274	8.64492e-05	6.22622e-06	7.19282e-10	0.69434	458
8	65195953	66024947	1.83189e-05	NA	0.000241796	-1.2884e-05	3.72505e-10	0.342547	259
8	66025862	67192642	6.48971e-06	NA	2.5738e-05	-4.42008e-06	4.81906e-10	0.767515	383
8	67193708	69108839	-1.12693e-05	-0.268447	5.52868e-05	3.18752e-05	7.98231e-10	0.689989	498
8	69111244	70003448	-1.23151e-06	-0.21037	7.0845e-06	4.83728e-06	6.60591e-10	0.961784	401
8	70003607	72013005	-3.03608e-07	-0.0515551	6.43642e-06	5.38813e-06	1.03398e-09	0.992467	725
8	72014069	72749564	3.7916e-05	NA	5.56935e-05	-7.81794e-06	7.43253e-10	0.164296	427
8	72751469	73423214	2.35421e-05	NA	3.0167e-05	-8.83977e-06	5.53713e-10	0.317085	352
8	73423786	74996061	-2.1984e-05	-0.691822	8.88582e-05	1.13639e-05	9.75658e-10	0.481549	687
8	74998868	76294909	2.11411e-06	0.110414	1.49084e-05	2.45911e-05	7.07819e-10	0.936664	507
8	76295292	78015335	-1.58351e-05	NA	0.000208463	-2.86774e-05	7.74177e-10	0.569278	542
8	78015611	78632215	5.60484e-06	NA	6.68056e-07	-7.41287e-06	2.36607e-10	0.715578	197
8	78632893	79831888	5.00419e-06	NA	-1.83028e-06	-7.48059e-06	4.15675e-10	0.806111	374
8	79832211	80654655	6.8094e-06	0.226667	3.00645e-05	3.00184e-05	4.14065e-10	0.737899	272
8	80656206	81330540	3.62617e-05	1.55698	2.60678e-05	2.08078e-05	3.48093e-10	0.0519472	223
8	81331077	83726996	4.02495e-06	NA	1.84038e-05	-5.82141e-05	1.13897e-09	0.905067	807
8	83727741	85093121	-2.73458e-05	-1.00779	3.53866e-05	2.08067e-05	5.26689e-10	0.233437	382
8	85094979	86979097	6.50311e-06	NA	3.64857e-06	-1.16288e-05	3.80179e-10	0.738739	351
8	86990451	87562786	6.78169e-06	NA	-2.75233e-06	1.22895e-05	2.29308e-10	0.654265	212
8	87563878	89083319	5.25369e-06	0.368207	2.98369e-05	6.82325e-06	7.10564e-10	0.843758	539
8	89083979	90605445	6.70916e-06	NA	-1.57962e-06	-1.33277e-05	5.33324e-10	0.77142	456
8	90607207	92342283	-5.79167e-06	NA	6.95413e-05	-7.27763e-06	5.66192e-10	0.807695	523
8	92344138	94269630	6.35513e-05	NA	0.000337036	-1.30639e-05	1.08749e-09	0.0539626	543
8	94272436	95810190	2.83107e-05	0.425355	6.4025e-05	6.91908e-05	7.86755e-10	0.312819	575
8	95810772	96533604	-1.14895e-05	NA	2.98136e-05	-2.36292e-05	5.99352e-10	0.638849	389
8	96534326	97318660	4.88018e-05	1.70993	4.19146e-05	1.94334e-05	6.26839e-10	0.0512706	396
8	97320605	98867870	2.96211e-05	NA	-1.74167e-07	3.96225e-05	8.38132e-10	0.30623	620
8	98869940	101450242	1.3599e-05	NA	4.32662e-05	-9.35321e-06	9.45075e-10	0.65823	826
8	101451169	102937063	-4.04352e-05	NA	3.80402e-05	-6.73093e-06	1.02374e-09	0.206315	655
8	102944509	103730879	4.20517e-05	3.82283	1.98749e-05	6.08824e-06	6.49162e-10	0.0988476	369
8	103970185	105389708	-7.90291e-06	-0.199666	8.14705e-05	1.92295e-05	7.03913e-10	0.765802	564
8	107410067	108108114	8.86658e-06	NA	3.84215e-07	-7.31261e-06	4.19129e-10	0.664946	323
8	105391381	107409808	-2.89321e-05	-0.407497	9.72849e-05	5.18162e-05	1.07268e-09	0.377033	779
8	108115161	108646193	-1.90367e-06	NA	-6.94577e-06	-2.40056e-05	3.82873e-10	0.922497	244
8	108646968	110761074	1.13656e-05	NA	-6.43657e-06	-1.20592e-05	8.31225e-10	0.693423	741
8	110761776	112611637	7.45482e-07	NA	9.42681e-06	-1.65548e-05	4.70618e-10	0.972587	402
8	112612842	114393054	9.91013e-06	1.45698	7.04489e-06	6.56714e-06	4.91797e-10	0.654965	480
8	114394256	116095059	1.49478e-05	NA	9.69747e-05	-3.38864e-06	7.19556e-10	0.577361	614
8	116095815	117130004	-2.63871e-05	-0.859632	2.6621e-05	3.53944e-05	3.16954e-10	0.138299	270
8	117131947	118622352	1.12275e-05	0.533384	3.11111e-05	1.42421e-05	8.13475e-10	0.693838	562
8	118623844	120216957	-2.55262e-05	NA	4.25348e-05	-3.66918e-05	1.06015e-09	0.433054	714
8	120217356	121767384	-2.41095e-05	-1.63527	2.17149e-05	1.00102e-05	7.2194e-10	0.369559	601
8	121770585	123545992	-1.53004e-05	-0.157027	6.29175e-05	0.0001509	1.14263e-09	0.650809	688
8	123547148	124483938	-5.47914e-06	NA	3.61746e-05	-1.92035e-05	6.67085e-10	0.831998	402
8	124486753	125247268	2.45357e-06	NA	-3.08287e-05	3.24002e-05	6.5656e-10	0.923715	403
8	125248576	126268046	1.13505e-05	NA	-1.28371e-07	-2.58295e-05	7.23067e-10	0.672946	458
8	126269921	127434945	-5.01425e-05	-0.89132	4.82782e-05	6.55531e-05	7.4094e-10	0.0654598	503
8	127436003	128162974	3.65735e-05	NA	2.27918e-05	-1.48164e-05	5.95845e-10	0.134054	336
8	128166556	128542444	-8.40137e-06	-0.712909	2.16205e-05	6.42343e-06	3.81364e-10	0.667043	193
8	128543956	129297518	-2.21192e-05	NA	-5.97375e-06	6.02719e-05	7.34627e-10	0.414452	431
8	129297807	130379330	-3.90544e-05	-0.595179	2.11131e-05	0.000203935	7.60837e-10	0.156813	410
8	130380171	130812339	-1.49893e-05	-0.388374	2.58435e-05	5.76385e-05	3.85967e-10	0.445481	230
8	130814803	131553214	6.69783e-06	NA	3.20528e-06	-9.44076e-06	3.77231e-10	0.730207	283
8	131553327	132358990	1.0862e-05	0.345363	3.38101e-05	2.92563e-05	6.45113e-10	0.668904	430
8	132359241	133454722	-4.59747e-05	-1.52299	8.59955e-05	1.05966e-05	7.53489e-10	0.0939604	553
8	133455530	134566686	1.00088e-05	2.95812	1.85935e-06	6.15703e-06	1.07869e-09	0.760563	729
8	134567348	135269827	-2.58492e-05	NA	-1.24582e-06	3.48529e-05	7.57871e-10	0.347749	421
8	135270868	136209239	1.0272e-05	0.469795	8.02624e-06	5.95633e-05	7.89584e-10	0.714696	514
8	136209325	137306730	-1.89375e-06	-0.0813913	1.82444e-05	2.9673e-05	5.76358e-10	0.937127	483
8	137307361	138223632	-2.12775e-05	NA	1.61076e-05	-1.41848e-05	4.45266e-10	0.313286	343
8	138224181	139194661	-1.19325e-06	NA	2.46104e-05	-3.31798e-05	7.84827e-10	0.966026	570
8	139195331	140093896	1.42854e-05	NA	0.000163406	-4.9821e-05	8.94465e-10	0.632898	517
8	140094627	141355502	9.31303e-06	NA	6.07722e-05	-2.31865e-05	1.12285e-09	0.781069	733
8	141358681	143750205	-1.47211e-05	NA	0.000257873	-3.53905e-05	1.4437e-09	0.698432	927
8	143750619	146303789	3.01891e-05	0.696544	6.14582e-05	3.05649e-05	1.0236e-09	0.345378	714
9	342841	1006606	-4.18586e-05	NA	-8.71505e-07	0.00027742	9.16498e-10	0.166766	529
9	1007923	1792147	2.35434e-05	NA	6.99205e-05	-9.25378e-06	1.1292e-09	0.483538	674
9	1792277	2665240	2.91824e-05	1.07095	7.87741e-05	9.42578e-06	1.32924e-09	0.423466	677
9	2666964	3348816	2.6765e-05	1.75353	1.35127e-05	1.72412e-05	5.8144e-10	0.267007	358
9	3349487	4378727	1.19615e-05	0.182461	6.98892e-05	6.14923e-05	1.37559e-09	0.747068	696
9	4380096	4590305	-7.521e-06	NA	3.13326e-05	-1.18426e-05	2.75074e-10	0.650208	139
9	4591655	5273194	3.48438e-05	2.26438	8.69072e-05	2.72456e-06	5.25414e-10	0.128484	341
9	5273896	6144065	-3.11389e-05	-0.625542	7.19793e-05	3.4426e-05	5.88324e-10	0.199214	381
9	6144333	7232230	-2.14133e-05	NA	0.000168882	-7.04335e-06	9.19474e-10	0.480078	569
9	7232510	7757891	5.28363e-06	NA	4.79114e-05	-4.42779e-05	8.05873e-10	0.852349	463
9	7758579	8235898	7.52193e-06	NA	1.03706e-05	-1.82621e-06	5.46479e-10	0.747629	325
9	8236122	9374664	-2.90151e-05	-4.57787	2.42862e-05	1.6541e-06	1.50289e-09	0.454191	799
9	9375194	9793342	-2.5081e-05	NA	2.03574e-05	-4.45117e-07	4.41306e-10	0.232511	253
9	9793846	10358286	1.18784e-05	1.02793	3.27e-05	4.0836e-06	5.91388e-10	0.625231	346
9	10358672	10879071	9.4125e-06	0.37601	9.44943e-05	6.63139e-06	5.09597e-10	0.67671	262
9	10879188	11616822	1.98025e-05	0.984247	5.4479e-05	7.43026e-06	4.52764e-10	0.352037	305
9	11884425	12274220	9.75804e-06	0.990411	1.07311e-05	9.04587e-06	2.71937e-10	0.554027	180
9	12274774	12778224	-4.44288e-05	-0.673309	3.42364e-05	0.000127178	4.44496e-10	0.0350899	272
9	12780295	13797055	4.62345e-05	8.16777	2.7997e-05	1.14449e-06	8.16771e-10	0.105713	470
9	13797496	14712257	-2.24117e-05	-0.597412	0.000116273	1.21038e-05	1.21004e-09	0.519393	600
9	14714681	16054406	-2.4452e-05	-0.623302	3.43927e-05	4.47472e-05	1.01334e-09	0.442409	638
9	16056127	16833797	-2.65328e-05	-0.303448	0.000124065	6.1624e-05	1.24012e-09	0.451183	537
9	16836011	17627988	-3.15169e-05	-1.01028	9.31207e-05	1.04511e-05	8.66065e-10	0.284193	362
9	17628726	18659920	1.70512e-05	NA	2.04412e-05	-1.80049e-05	9.56044e-10	0.581317	603
9	18660695	19129349	8.76087e-06	NA	8.29018e-06	-1.42398e-05	6.34025e-10	0.727892	352
9	19456098	20324812	6.00774e-06	0.759906	1.10901e-06	5.63592e-05	8.1948e-10	0.833772	482
9	20324848	21549638	-2.27189e-06	NA	-1.66174e-05	-1.499e-06	7.47825e-10	0.933789	501
9	21550959	22968575	1.85621e-05	0.393973	3.75191e-05	5.91654e-05	9.17423e-10	0.539988	594
9	22968789	24154728	-3.04331e-05	-0.489255	0.000252066	1.535e-05	1.18328e-09	0.376311	434
9	24155142	25425160	-1.48285e-05	-0.474885	0.00013739	7.09682e-06	6.50985e-10	0.561117	405
9	25425511	26317104	2.19467e-06	NA	4.07708e-07	-3.39614e-05	7.88085e-10	0.937687	402
9	26317973	27335346	-8.21845e-06	-0.55149	4.04094e-05	5.49568e-06	9.09722e-10	0.785252	532
9	27336207	28252383	-1.72045e-05	NA	3.92632e-05	-3.90344e-05	9.27964e-10	0.572226	496
9	28253887	29622939	-7.47187e-05	NA	0.00026882	-9.7682e-06	9.71693e-10	0.0165307	657
9	29623053	30819576	2.53045e-05	1.19997	0.000141551	3.14151e-06	5.68194e-10	0.28843	413
9	30821676	31836697	1.12159e-05	0.227156	0.000131403	1.85531e-05	7.1678e-10	0.675266	373
9	31837040	32249649	-1.11568e-05	NA	3.32009e-05	-7.11415e-06	2.33308e-10	0.46513	172
9	32250247	33186788	6.74105e-06	0.118359	6.28521e-05	5.16098e-05	6.78036e-10	0.795727	462
9	33187897	34769004	1.60386e-05	NA	1.1163e-05	-2.70546e-05	7.4725e-10	0.55739	521
9	34771534	36712124	2.74591e-05	0.500791	5.42933e-05	5.5375e-05	9.23674e-10	0.366262	643
9	36714252	37678932	-2.38815e-05	NA	6.58156e-05	-1.33158e-05	7.58254e-10	0.385794	455
9	37679713	42220384	5.46874e-06	NA	2.60324e-05	-1.61001e-05	9.64868e-10	0.860249	544
9	69576527	71968825	-4.32584e-06	NA	-2.69465e-05	-1.67257e-06	6.88328e-10	0.869037	444
9	71969482	73398448	-1.58209e-05	-1.37035	2.59424e-05	5.13792e-06	8.17722e-10	0.580086	619
9	73399750	73916072	8.03494e-06	1.15684	1.60071e-05	3.01375e-06	4.28757e-10	0.697986	309
9	73916583	74600739	-8.36262e-06	NA	0.000109324	-1.01576e-05	3.87846e-10	0.671105	230
9	74600822	75517582	5.80698e-06	1.95908	1.14647e-05	7.66358e-07	4.74755e-10	0.789845	353
9	75519251	76785168	-8.51153e-06	NA	2.66683e-05	-1.55256e-05	5.38512e-10	0.71378	376
9	76786297	78214833	-1.21374e-05	-0.351372	1.77836e-05	6.70957e-05	8.99297e-10	0.685671	559
9	78215299	78900183	2.42379e-05	NA	3.08634e-05	-1.00495e-05	1.04225e-09	0.45279	468
9	78901112	81064897	-3.16498e-06	-0.17054	5.07113e-05	6.79185e-06	1.58296e-09	0.936596	964
9	81066078	81860861	4.05952e-05	NA	7.73083e-05	-5.19154e-06	6.2793e-10	0.105229	383
9	81863722	82348771	1.00923e-05	NA	8.42066e-06	-1.12546e-05	3.67153e-10	0.598399	244
9	82349606	83041982	1.84129e-05	1.84868	2.89184e-06	3.43041e-05	5.98918e-10	0.451821	350
9	83043376	83455568	-1.44975e-05	-0.380998	2.2819e-05	6.34515e-05	3.33766e-10	0.427461	219
9	83455867	84388566	3.72764e-05	NA	4.88943e-05	-2.43605e-05	7.03483e-10	0.159895	418
9	84389168	86180165	1.37567e-06	NA	3.60828e-05	-2.66502e-05	1.10219e-09	0.966948	679
9	87571959	87811640	3.59623e-06	0.149177	6.49395e-05	8.9492e-06	2.39612e-10	0.816287	150
9	86181461	87571563	2.27855e-05	NA	0.000151154	-8.83459e-06	8.84809e-10	0.44367	629
9	87813612	88867151	-8.70322e-06	NA	-1.23433e-05	-2.7396e-05	5.11248e-10	0.700301	355
9	88869630	89948499	-1.60809e-05	NA	1.14e-07	-7.38514e-06	8.1111e-10	0.57232	515
9	89949778	90198251	2.53488e-06	NA	3.31171e-05	-3.67821e-06	2.78188e-10	0.879202	198
9	90198375	90893610	1.90238e-05	NA	-2.20177e-05	4.57302e-05	5.49736e-10	0.417153	338
9	90893774	91608628	2.70912e-06	NA	-1.9001e-05	-4.5817e-06	3.93217e-10	0.891332	246
9	91610543	92342927	1.84016e-05	0.36779	4.02361e-05	6.2215e-05	8.46602e-10	0.527103	327
9	92443570	93441674	-8.99957e-06	-0.514231	3.61626e-05	8.4697e-06	7.4645e-10	0.741855	457
9	93442205	94163515	-1.55087e-05	NA	-1.75037e-06	2.45062e-05	6.25901e-10	0.535322	359
9	94164373	95854872	1.79497e-06	NA	1.71136e-05	-5.19868e-06	8.07893e-10	0.949646	625
9	95855100	97719592	-3.9298e-06	NA	0.000163746	-1.21831e-05	1.00282e-09	0.901239	730
9	97720818	98889276	6.86724e-06	NA	5.5617e-06	-2.4703e-05	6.41392e-10	0.78627	455
9	98891743	100917602	1.86288e-05	NA	2.31634e-05	-1.39343e-05	8.34192e-10	0.518934	623
9	100919318	101473404	2.65597e-06	NA	5.0021e-05	-5.8498e-06	6.58334e-10	0.917555	376
9	103544757	103969076	1.88627e-06	NA	4.36868e-05	-1.10685e-05	2.0511e-10	0.895216	177
9	101474837	103543692	-1.21655e-05	NA	5.54716e-05	-3.88357e-05	8.68259e-10	0.679707	678
9	103969339	104552711	5.94433e-06	NA	6.65672e-07	-1.4128e-05	4.51535e-10	0.779676	292
9	104553938	105041375	3.39907e-06	0.0859988	1.32721e-05	0.000117705	5.37339e-10	0.883421	302
9	105041756	105743445	5.25597e-06	0.19489	3.47619e-05	2.0923e-05	4.44854e-10	0.803208	320
9	105744075	106487777	2.49436e-05	0.939766	6.27956e-05	1.12189e-05	5.70929e-10	0.29652	333
9	106488291	107545903	4.31177e-05	2.09359	5.85172e-05	7.24846e-06	5.80943e-10	0.0736289	495
9	107546901	108751162	-2.24515e-05	-2.12104	1.28155e-05	8.74293e-06	8.53787e-10	0.442267	552
9	108754828	109972524	-2.35286e-05	-0.690074	4.99573e-05	2.32704e-05	7.58418e-10	0.392904	496
9	109974206	111137001	1.05914e-05	NA	-2.59665e-05	-3.01819e-06	1.14741e-09	0.754528	673
9	111138232	111997222	-6.38305e-06	NA	3.25365e-05	-1.227e-05	7.86478e-10	0.819952	546
9	112001473	112593531	-5.17654e-05	-1.36023	4.22588e-05	3.42719e-05	5.45831e-10	0.0267123	325
9	112594858	113255402	4.94015e-06	NA	1.4096e-05	-3.87437e-05	7.22931e-10	0.854221	400
9	113255544	114077164	4.90119e-05	1.34757	3.35778e-05	3.93958e-05	7.32705e-10	0.0701936	461
9	114078103	114828332	2.59914e-06	NA	1.05901e-05	-4.74689e-06	4.9768e-10	0.90725	330
9	114830330	115391053	1.82834e-06	NA	2.27946e-05	-1.00418e-05	2.68015e-10	0.911077	230
9	115393806	116148630	-1.76603e-05	NA	1.44865e-05	-1.91364e-06	6.3269e-10	0.482612	396
9	116149967	117306807	-5.28549e-05	-1.21093	0.000140216	1.35873e-05	1.19704e-09	0.126594	686
9	117307880	118569429	7.50771e-05	1.08475	5.60904e-05	8.54014e-05	1.00646e-09	0.0179566	679
9	118570426	120030166	1.56241e-05	0.248949	3.63165e-05	0.000108459	1.19625e-09	0.65146	742
9	120030269	121008844	8.05245e-06	NA	0.000188316	-1.07341e-05	9.32051e-10	0.791965	499
9	121009165	121318886	3.89194e-06	0.715631	7.35281e-06	4.02253e-06	2.21613e-10	0.793755	151
9	121319662	122258204	3.41635e-06	NA	6.44847e-05	-2.35855e-05	6.15942e-10	0.890513	431
9	124871322	125542861	-2.46538e-05	NA	6.7517e-05	-6.59379e-06	5.49314e-10	0.292847	335
9	122258577	124870612	3.90722e-05	0.372764	0.000115427	9.51834e-05	1.28901e-09	0.276472	934
9	125545194	126926376	1.17395e-05	NA	0.000106389	-1.14579e-05	6.7082e-10	0.650362	447
9	128927088	129477470	7.87195e-06	NA	1.91351e-05	-2.36827e-05	5.67011e-10	0.740956	292
9	126927204	128926989	4.61336e-05	NA	0.000200107	-2.60881e-06	7.85709e-10	0.0997972	624
9	129477886	131429495	-2.65737e-05	-0.910611	2.12726e-05	4.0033e-05	7.51582e-10	0.332389	579
9	131430602	132891863	1.24104e-05	2.23185	2.84571e-05	1.08655e-06	8.3887e-10	0.668297	504
9	132895131	133640777	4.14107e-05	NA	1.58076e-05	-1.71549e-05	6.64274e-10	0.108117	303
9	133642918	134639655	9.19964e-06	NA	-5.13106e-06	1.59234e-05	6.72686e-10	0.722812	431
9	134640928	135401279	1.3865e-05	0.530046	1.38981e-05	4.92333e-05	6.32532e-10	0.581436	344
9	135401721	136417159	1.46587e-05	0.885516	9.16571e-06	2.98973e-05	8.53398e-10	0.615817	509
9	136429816	136979539	7.99167e-06	NA	5.32103e-06	-3.68715e-06	6.56111e-10	0.755044	316
9	136979744	137928846	9.00984e-06	0.215518	3.18511e-05	5.48712e-05	1.09536e-09	0.785444	491
9	137929853	138817142	4.0381e-05	1.09951	0.000119184	1.13172e-05	1.16062e-09	0.235895	513
9	138817178	141146684	-4.20113e-05	-0.584735	0.000117227	4.40337e-05	1.18838e-09	0.222967	720
10	60969	747115	-1.11426e-05	-1.09361	7.65261e-06	1.35655e-05	2.26103e-10	0.458679	154
10	747772	1330771	7.08891e-06	0.684354	4.99532e-06	2.148e-05	3.89031e-10	0.71929	276
10	1331955	1609370	3.06478e-05	0.918225	4.11318e-05	2.70847e-05	4.62627e-10	0.154186	169
10	1610839	2104472	-2.83219e-05	-3.66439	4.90132e-05	1.21879e-06	6.15482e-10	0.25362	389
10	2106418	3143283	-4.04761e-06	-0.362549	1.00529e-05	1.23986e-05	1.07146e-09	0.901588	685
10	3144251	3785605	-3.7339e-06	NA	9.56734e-05	-1.38667e-05	6.67329e-10	0.885073	439
10	3786476	5358542	1.80504e-05	NA	0.000102296	-1.85512e-05	1.41716e-09	0.631592	951
10	5359010	6316910	4.31125e-07	NA	-1.9571e-05	1.83539e-05	9.28132e-10	0.988709	611
10	6318458	7639684	6.7385e-06	0.137322	2.13557e-05	0.000112753	1.51977e-09	0.862768	877
10	7639932	9432277	-3.81288e-05	-0.383268	0.000280152	3.53271e-05	1.60082e-09	0.340603	1101
10	9433090	10540465	2.62845e-05	1.62925	6.11892e-06	4.25354e-05	6.10127e-10	0.287276	438
10	10542217	12092029	6.64728e-05	0.742357	0.000213291	3.75914e-05	1.42744e-09	0.0785094	828
10	12092208	12798954	3.67573e-05	0.855709	6.47393e-05	2.85014e-05	6.75276e-10	0.157215	371
10	12799286	13718384	7.26041e-05	1.60474	2.83592e-05	7.21807e-05	9.66873e-10	0.0195463	596
10	13719970	14411956	1.00822e-05	NA	-2.23452e-05	-6.76158e-06	8.71283e-10	0.732677	495
10	14412084	15303527	8.83391e-06	NA	8.21441e-06	-5.33911e-05	8.65795e-10	0.764006	489
10	15303983	16443442	-3.09776e-06	-0.10307	2.17992e-05	4.14377e-05	6.00773e-10	0.899428	473
10	16444693	17591626	9.55745e-06	NA	0.000121768	-2.87628e-05	9.8899e-10	0.761196	660
10	17591919	19202731	-1.86454e-05	-0.837956	8.70816e-05	5.68557e-06	9.14423e-10	0.537504	687
10	19203300	20131614	2.65542e-06	NA	3.35794e-05	-9.27497e-06	5.60917e-10	0.910728	446
10	20132516	21243558	-4.48032e-06	NA	-8.88544e-06	-2.17388e-05	9.44803e-10	0.884111	679
10	21244087	23696890	-2.55857e-05	-0.578614	1.50291e-05	0.000130102	8.00148e-10	0.365727	629
10	23698033	25414215	-5.79517e-06	NA	1.4932e-05	-1.48606e-06	8.67531e-10	0.84402	680
10	25416598	26631987	6.86509e-06	NA	-6.98072e-06	4.21742e-06	6.79439e-10	0.792263	554
10	26633775	27667904	-6.06538e-06	NA	5.32243e-05	-2.4958e-05	5.13167e-10	0.788892	409
10	27668052	28734655	-1.1731e-07	NA	-2.6212e-05	-1.78887e-05	6.3996e-10	0.9963	507
10	28735045	29174963	1.79061e-05	4.28887	6.23255e-06	2.79674e-06	2.98061e-10	0.299658	233
10	29175101	29961838	-2.19012e-06	NA	2.10932e-05	-1.28785e-05	8.56062e-10	0.940331	534
10	29962511	30653567	3.41725e-05	NA	3.82919e-05	-3.3134e-06	5.98343e-10	0.162408	384
10	30654528	31479103	-4.98706e-05	-1.28833	5.90332e-05	2.53827e-05	8.80455e-10	0.0928205	433
10	31479422	33656047	-1.80013e-05	-1.12886	7.0562e-06	3.60375e-05	9.08489e-10	0.550352	776
10	33656119	36017592	-2.39009e-05	NA	3.64087e-05	-1.0985e-05	9.87179e-10	0.446833	824
10	36020445	36884906	-7.37222e-06	NA	-1.75027e-06	3.01888e-07	5.51286e-10	0.753532	378
10	36885921	37845308	1.21978e-05	NA	1.27994e-05	-9.59188e-06	3.95271e-10	0.539527	313
10	38367233	43220539	1.71138e-06	NA	2.0804e-06	-1.31595e-06	2.07506e-10	0.905431	218
10	43222372	43605902	3.97368e-06	1.95081	2.71993e-06	1.52545e-06	2.56941e-10	0.804212	161
10	43606687	45247184	1.43604e-05	1.64374	8.42931e-06	9.05471e-06	8.12963e-10	0.614505	684
10	45247418	46769302	1.0857e-05	NA	1.14674e-06	-1.51821e-05	4.43351e-10	0.606115	370
10	47768664	49812917	3.82192e-05	NA	7.97411e-05	-8.53234e-06	5.2753e-10	0.0961091	363
10	49816189	50839403	3.71512e-05	6.19323	3.98082e-05	9.0394e-07	7.45293e-10	0.173562	564
10	50840736	52086621	8.3335e-06	NA	-1.63485e-05	-5.63097e-06	2.92749e-10	0.626218	209
10	52086939	52707026	1.33e-05	2.1237	1.85578e-06	2.11345e-05	2.68655e-10	0.417114	235
10	52708822	53362540	1.41775e-05	NA	5.22989e-05	-2.44757e-05	4.90016e-10	0.521871	341
10	53362932	54413554	1.35302e-06	NA	1.81132e-05	-2.71154e-05	7.02763e-10	0.959295	509
10	54413909	55334166	-1.1764e-05	NA	8.97974e-06	-2.71047e-05	7.27507e-10	0.662727	523
10	55334740	56204677	2.09618e-05	0.943625	3.20817e-05	1.53816e-05	4.89798e-10	0.343561	452
10	56207098	56883966	3.91494e-06	0.0789524	9.51076e-05	2.58525e-05	5.8517e-10	0.871432	279
10	56885639	58806290	-1.70294e-05	NA	3.36732e-05	-5.19562e-06	7.41785e-10	0.531801	701
10	59158617	59822195	-8.90466e-07	NA	-2.03638e-05	8.79456e-07	3.35914e-10	0.96125	309
10	59822974	60375613	-7.68002e-06	-10.2486	9.07507e-07	6.18789e-07	2.04439e-10	0.591177	205
10	60375857	62558737	-2.20064e-05	-0.824423	1.75057e-05	4.07021e-05	1.24371e-09	0.532624	964
10	62558842	64263322	6.2632e-05	0.955936	0.000134149	3.19997e-05	1.00202e-09	0.0478606	624
10	64263402	65469133	-1.25998e-07	-0.00288234	7.31589e-05	2.61199e-05	5.16525e-10	0.995577	434
10	65735028	66980708	2.4052e-05	1.15094	3.53956e-05	1.2338e-05	5.96743e-10	0.324823	394
10	66980980	67545544	-9.87155e-06	NA	4.40716e-05	-1.57343e-05	2.983e-10	0.567623	227
10	67546331	68429563	-3.73899e-05	-0.998455	3.62256e-05	3.87112e-05	6.98348e-10	0.157104	510
10	68430236	69893580	-9.05759e-06	-1.32125	1.43875e-05	3.2664e-06	6.24156e-10	0.716942	548
10	69896336	71052508	4.20981e-05	0.756846	5.64652e-05	5.47936e-05	8.8726e-10	0.157564	440
10	71052888	72479853	-2.57657e-05	NA	-6.73544e-06	-1.13109e-05	1.6691e-09	0.528257	925
10	72480072	73612902	1.36597e-07	0.0015351	0.000110988	7.13401e-05	1.45897e-09	0.997147	783
10	73614288	75696752	-8.97218e-06	-0.631113	7.92593e-06	2.54995e-05	4.72701e-10	0.679847	547
10	75700056	78638957	2.62184e-05	NA	2.86327e-05	-1.32714e-05	9.35805e-10	0.391409	887
10	78642246	79740262	2.43199e-05	0.439502	4.41242e-05	6.93947e-05	9.04164e-10	0.418633	592
10	79742617	80874092	-2.50244e-06	NA	3.83223e-05	-5.6044e-07	9.72624e-10	0.936046	593
10	80874523	81881954	-3.19624e-05	-2.48322	1.31965e-05	1.25542e-05	5.23563e-10	0.162454	305
10	81882370	82378624	-8.27055e-06	NA	-9.81525e-06	1.22792e-06	3.44761e-10	0.656012	278
10	82379403	82881996	-3.91492e-07	NA	5.47067e-05	-3.34796e-05	3.77258e-10	0.983919	243
10	82883949	83597042	-3.62192e-05	NA	0.000137496	-7.46229e-06	5.13414e-10	0.109938	268
10	83597818	84383108	-2.13338e-05	-0.534531	5.5784e-05	2.85549e-05	4.12263e-10	0.293393	340
10	84383277	85424102	-1.67382e-05	-0.961999	1.00717e-05	3.00582e-05	6.0259e-10	0.495326	484
10	85424493	86459792	-3.75168e-06	-0.187049	2.37244e-05	1.69569e-05	9.0073e-10	0.900519	526
10	86460169	87285511	-1.18456e-06	NA	2.42772e-05	-1.10604e-05	4.02255e-10	0.952903	352
10	87285907	88450872	-1.66185e-05	-0.273219	0.000102073	3.62454e-05	7.29746e-10	0.538431	494
10	88451869	89845801	1.58929e-05	NA	-6.12929e-06	3.08599e-05	5.00837e-10	0.477606	368
10	89846944	90734906	-6.75225e-05	-2.0473	5.71909e-06	0.000190198	5.5537e-10	0.00416723	406
10	90735832	91959588	7.96201e-06	NA	3.07446e-06	-1.09455e-05	7.70234e-10	0.774198	591
10	91960142	92682235	6.73656e-06	NA	-8.48218e-06	-7.9872e-06	3.58681e-10	0.722065	319
10	92682369	94196248	7.54745e-06	0.389052	2.80701e-05	1.34073e-05	5.60815e-10	0.749949	468
10	94196690	95064828	-2.50803e-06	NA	-9.55675e-06	-3.77562e-06	3.72788e-10	0.896647	354
10	95065655	95946938	-1.16908e-05	NA	-5.98403e-06	-1.7074e-05	5.84017e-10	0.628555	407
10	95949432	97984754	-1.43496e-05	-0.246366	5.53609e-05	6.12795e-05	8.88034e-10	0.630139	850
10	97985690	99554180	-7.47884e-05	-0.814459	5.19324e-05	0.000162365	1.02471e-09	0.0194741	661
10	99554895	100240681	2.07675e-06	0.0705705	2.97976e-05	2.9063e-05	5.73909e-10	0.930919	332
10	100241204	102089663	4.46629e-06	0.470247	1.70532e-05	5.28978e-06	7.78687e-10	0.872839	711
10	102090924	104207799	2.2073e-05	NA	7.42349e-05	-6.04059e-06	7.69225e-10	0.426116	687
10	104208761	106139081	6.22231e-05	0.323963	0.000242221	0.000152301	1.1484e-09	0.0663373	682
10	106139294	107874146	7.08311e-06	NA	0.000137462	-8.77138e-06	8.39429e-10	0.806864	730
10	109578567	110311094	-4.72801e-06	NA	-6.22834e-06	7.29527e-06	3.73651e-10	0.806771	318
10	107875182	109577686	-4.26943e-06	NA	4.16183e-05	-2.584e-05	1.00414e-09	0.892824	739
10	110311425	112559414	-1.60302e-05	-0.901745	1.26952e-05	2.48926e-05	8.88434e-10	0.59071	763
10	112560012	113839866	-4.78547e-06	NA	-4.09762e-06	-3.77712e-05	5.79135e-10	0.842377	516
10	113845990	115698315	3.45526e-05	0.566993	0.000155443	2.38909e-05	1.36347e-09	0.349405	907
10	115700005	117702645	-1.55001e-05	NA	0.000157251	-1.52472e-05	7.85059e-10	0.580126	674
10	117705146	118416795	3.88664e-05	NA	-2.53906e-07	5.62484e-05	4.50732e-10	0.0671464	356
10	118417453	119697663	7.56863e-05	0.880375	0.000186559	3.96171e-05	9.87103e-10	0.0159965	621
10	119698700	120994671	3.67931e-05	1.20166	0.000117485	7.97976e-06	7.75018e-10	0.186291	525
10	120997666	121874991	-1.44218e-05	-2.60566	2.422e-05	1.26482e-06	5.40098e-10	0.53489	390
10	121875531	122805770	1.60824e-05	NA	-6.03608e-06	-2.94459e-05	7.68171e-10	0.56174	502
10	122807254	123853223	-1.71403e-05	NA	-6.36542e-06	5.21803e-05	7.83816e-10	0.54039	518
10	123855124	124894743	1.71138e-05	0.437409	1.98686e-05	7.70456e-05	7.64276e-10	0.535888	541
10	124894909	125868860	-2.16208e-05	NA	3.03532e-05	-2.95132e-05	9.47403e-10	0.48241	558
10	125919795	126739513	4.71214e-05	0.917413	5.88475e-05	4.4831e-05	6.85145e-10	0.0718251	450
10	126739798	127820978	-4.63601e-06	NA	3.2546e-05	-2.22317e-06	6.94659e-10	0.860375	514
10	127821105	128409952	2.11093e-05	NA	6.04276e-06	-1.69063e-05	6.73075e-10	0.415841	404
10	128410393	129482709	-3.88701e-05	-1.4352	7.90067e-05	9.28418e-06	1.04328e-09	0.228817	631
10	129483173	130282731	2.98802e-06	NA	-1.86498e-05	2.26048e-05	8.19347e-10	0.916862	489
10	130282817	131192968	2.09013e-05	NA	-2.86316e-05	1.89487e-05	9.82247e-10	0.504833	536
10	131195759	132251820	-3.05913e-05	NA	3.25312e-05	-1.59677e-05	8.99165e-10	0.307641	593
10	132252499	132964299	-3.43928e-06	NA	1.58257e-05	-2.22041e-05	7.77586e-10	0.90184	471
10	132966372	133355925	-1.6737e-05	-0.440241	2.74692e-05	5.26173e-05	5.67458e-10	0.482303	284
10	133356417	134858046	-1.12632e-05	NA	0.00032895	-1.69057e-05	1.20662e-09	0.745752	635
10	134858720	135524335	7.34304e-07	NA	-9.11317e-06	-1.56711e-05	3.17324e-10	0.967119	241
11	333347	1057948	4.65375e-05	1.24217	6.10136e-05	2.30048e-05	4.24256e-10	0.0238599	320
11	1058583	1861912	-9.00418e-06	NA	-2.33011e-06	-1.82833e-05	5.31807e-10	0.696203	310
11	1862168	2422034	-1.70139e-07	NA	4.28227e-06	-2.54203e-05	4.69285e-10	0.993734	247
11	2423545	3660412	-2.97707e-05	NA	-1.47418e-05	6.14105e-05	9.88368e-10	0.343661	525
11	3661873	4745931	4.2364e-06	NA	-2.20002e-05	3.27539e-05	7.51551e-10	0.87719	512
11	4746391	5529152	5.72035e-06	NA	1.31888e-05	-3.27259e-05	8.23618e-10	0.842009	652
11	5532222	6010718	-2.09451e-06	NA	-1.8595e-06	-1.87751e-05	4.77045e-10	0.923603	357
11	6011761	6917273	-3.27436e-06	NA	3.75693e-05	-1.09888e-05	7.86837e-10	0.907074	552
11	6917772	7715871	3.67323e-05	1.17245	6.12925e-05	1.60139e-05	7.93658e-10	0.192281	481
11	7717884	9068716	-1.37335e-05	NA	3.36142e-05	-1.60227e-05	9.3892e-10	0.654013	664
11	9069046	10370675	-7.16856e-06	NA	2.78909e-05	-2.05344e-05	5.3712e-10	0.757085	439
11	10371614	11361034	3.21658e-05	NA	6.4177e-05	-1.04933e-06	1.07438e-09	0.326431	680
11	11361458	12018942	3.60365e-06	0.19111	5.48264e-06	6.48531e-05	8.29956e-10	0.900454	490
11	12019010	13133902	2.40909e-05	0.385915	6.32146e-05	6.16461e-05	1.22686e-09	0.491586	717
11	13134600	14934686	-8.19266e-06	-0.281046	9.65356e-05	8.80254e-06	9.50851e-10	0.790481	721
11	14936943	16789155	1.89416e-05	0.543388	5.64405e-05	2.15289e-05	9.158e-10	0.531369	640
11	16790799	18788126	-3.25482e-05	-0.817294	9.53956e-05	1.66252e-05	1.21558e-09	0.35054	913
11	18789820	20113591	7.85329e-05	0.720893	0.000117449	0.000101044	1.27682e-09	0.0279642	789
11	20115277	21773251	5.23048e-05	NA	1.62801e-05	-1.51658e-05	1.67644e-09	0.201439	1010
11	21773680	23111273	-8.50824e-06	-0.102674	0.00010615	6.46907e-05	9.56685e-10	0.783257	501
11	23112584	24749839	2.38013e-05	NA	7.2475e-05	-1.75683e-05	1.04719e-09	0.462029	708
11	24750113	25106557	-1.33197e-05	NA	-1.64226e-07	2.0436e-06	2.12075e-10	0.360382	162
11	25109191	26046095	8.75378e-06	NA	-8.75871e-06	-2.6505e-05	4.8668e-10	0.691513	401
11	26046627	27018778	2.6306e-05	NA	3.73848e-05	-1.05525e-05	5.13275e-10	0.245591	416
11	27019873	28741185	1.94222e-05	0.321777	0.000132851	2.74234e-05	8.03244e-10	0.493161	545
11	28742220	30056918	1.25613e-05	NA	1.5258e-05	-1.85444e-05	5.28034e-10	0.584625	401
11	30057440	31853968	-3.16101e-05	-0.354086	5.75501e-05	0.00013848	7.54285e-10	0.249751	575
11	31856654	33383448	2.61301e-05	0.140416	6.33613e-05	0.000546543	1.40067e-09	0.485058	564
11	33384046	34321466	-1.48403e-05	-0.763065	2.91395e-05	1.29801e-05	6.67637e-10	0.565735	428
11	34321876	35034307	2.60771e-06	NA	-6.79847e-06	-5.37376e-06	5.41027e-10	0.910735	444
11	35036029	36117340	-2.08928e-05	-0.564851	5.26643e-06	0.000259782	1.04061e-09	0.5172	596
11	36118027	37838625	8.57275e-06	NA	2.61433e-05	-2.25803e-05	1.09424e-09	0.795513	743
11	40359663	40716222	-5.94223e-06	NA	-1.00193e-05	1.59503e-05	1.89976e-10	0.666379	153
11	37839347	40357803	1.6142e-07	NA	6.01801e-05	-2.56217e-05	7.67326e-10	0.995351	639
11	40716823	42243196	2.76339e-05	0.528884	0.000111732	2.44336e-05	7.5427e-10	0.314325	587
11	42244050	42854352	1.31755e-05	NA	4.57588e-05	-1.23798e-05	3.07032e-10	0.452096	256
11	42854878	43952796	4.42648e-05	1.83177	5.95539e-05	9.80539e-06	6.21946e-10	0.0759085	469
11	46252956	47893120	-2.5817e-05	-1.06077	5.49913e-05	1.07715e-05	3.81974e-10	0.186515	416
11	43953774	46245900	3.99553e-06	0.0658947	0.000120704	3.04599e-05	1.83281e-09	0.925642	1081
11	48351331	49659131	-1.86982e-06	NA	3.02195e-06	-2.36364e-07	2.0651e-10	0.896475	215
11	49660004	55116367	-2.66739e-06	-0.983712	4.46748e-06	1.64579e-06	2.84237e-10	0.874288	301
11	55116451	56160712	-1.09491e-06	NA	-6.87323e-07	-5.71747e-06	3.98156e-10	0.956241	422
11	56625775	58455947	1.26425e-05	0.244417	8.97417e-05	2.98131e-05	7.3557e-10	0.641112	711
11	58457495	59615953	-1.37177e-05	-2.70541	1.69311e-06	1.51849e-05	2.8989e-10	0.420425	298
11	59620206	61870732	2.28924e-05	0.79919	1.54517e-05	5.31012e-05	1.10608e-09	0.491244	810
11	61873755	63153602	6.12196e-06	0.520942	2.41705e-05	5.71369e-06	4.79991e-10	0.779914	403
11	66835372	68515239	-8.78864e-06	-0.226536	4.27004e-05	3.52483e-05	5.12909e-10	0.69797	411
11	63154309	66835194	-3.58642e-05	-0.24723	0.000105307	0.000199831	1.36986e-09	0.332547	1060
11	68521072	69508567	1.89011e-05	0.633956	2.92368e-05	3.04036e-05	6.80535e-10	0.468736	390
11	69509343	70613763	-3.28181e-05	-0.408065	7.30598e-05	8.85297e-05	8.25618e-10	0.253391	465
11	70616465	71842303	6.73073e-06	NA	-1.05982e-05	-1.97034e-06	4.45447e-10	0.749797	363
11	71842976	74158869	5.58435e-06	NA	9.1461e-05	-2.97722e-05	8.72159e-10	0.85002	678
11	74159542	76431100	-1.01154e-05	NA	-8.36533e-06	6.6669e-05	1.1669e-09	0.767139	887
11	76432156	77903706	-2.39004e-05	NA	2.52793e-05	-4.99833e-07	5.75195e-10	0.318986	542
11	77904339	79723318	-5.45335e-05	NA	0.000122472	-1.19654e-05	1.18441e-09	0.113063	877
11	79723675	80720242	3.10932e-05	NA	6.88148e-05	-1.08997e-05	7.77493e-10	0.264804	465
11	80721384	81653514	-1.69507e-05	NA	9.83141e-05	-1.95538e-06	7.81951e-10	0.544399	549
11	81654617	82844918	5.15602e-06	NA	2.16922e-05	-1.17606e-05	6.30899e-10	0.837358	479
11	82847086	83575703	-7.16028e-06	NA	5.29773e-05	-1.2849e-05	2.86249e-10	0.672141	267
11	83576460	84208616	3.41422e-05	1.0938	3.94727e-05	2.46836e-05	4.32077e-10	0.100482	303
11	84212522	84618654	-6.5791e-06	NA	-6.89843e-06	1.71512e-05	2.64202e-10	0.685653	168
11	84618788	86623913	-2.0471e-05	-0.285252	7.36491e-05	6.99282e-05	1.07342e-09	0.532089	829
11	86625137	87429545	-6.45933e-06	-0.476054	1.66669e-05	1.10461e-05	4.44096e-10	0.759214	370
11	87431647	87827395	3.28449e-05	0.699762	9.35115e-05	2.35598e-05	5.08573e-10	0.145272	166
11	87827514	89208590	2.66564e-05	0.392766	6.73057e-05	6.84357e-05	8.23586e-10	0.352965	525
11	89441680	91115475	6.6536e-06	NA	2.1828e-05	-8.98521e-06	5.29212e-10	0.772406	481
11	91118661	91676282	2.57961e-06	NA	1.00836e-05	-8.99356e-06	2.67322e-10	0.874635	195
11	91677374	92626428	-2.46748e-06	NA	-6.74148e-06	-7.92462e-06	3.90977e-10	0.90069	363
11	92627643	93270431	2.53327e-05	1.72546	3.13099e-06	6.88451e-05	3.6472e-10	0.184679	275
11	93272186	94389331	5.18551e-06	0.263868	9.22861e-06	4.1848e-05	5.08683e-10	0.818158	421
11	94391845	95329108	1.53653e-05	0.559774	9.42219e-05	7.99655e-06	6.68437e-10	0.552307	415
11	95332310	96848965	-4.56377e-05	-0.566771	0.000153513	4.22365e-05	9.506e-10	0.138816	667
11	96849530	98703542	2.10079e-05	NA	7.00817e-05	-1.76306e-05	1.13425e-09	0.532775	779
11	98703733	99613901	1.52434e-05	0.932076	5.20345e-05	5.1401e-06	7.71295e-10	0.583092	507
11	99614560	101156501	1.67065e-05	0.782874	3.22794e-05	1.41078e-05	1.18747e-09	0.62781	811
11	101158517	101892922	-3.14796e-06	NA	2.66218e-05	-2.07809e-05	3.68622e-10	0.869762	343
11	101894471	102668702	-6.24091e-06	NA	4.10134e-06	-1.89233e-05	5.36523e-10	0.787595	377
11	102668882	103491310	1.35911e-05	NA	2.99426e-05	-6.99838e-06	4.99784e-10	0.543224	381
11	103491586	104871322	-2.14715e-05	NA	8.63471e-06	-9.69789e-06	6.50988e-10	0.400044	549
11	104872103	106251514	4.68252e-05	1.08362	0.00010192	1.83209e-05	4.54077e-10	0.0279897	418
11	106252171	107489662	1.42057e-05	1.19296	9.68262e-06	1.46447e-05	8.05735e-10	0.616753	535
11	107491606	108495975	3.04244e-05	NA	-2.6607e-06	0.000114145	4.91058e-10	0.169766	326
11	108496357	110701645	-2.07548e-05	-2.32005	8.68988e-06	9.20935e-06	8.64522e-10	0.480262	740
11	110702636	111981853	8.65573e-06	NA	3.68899e-05	-7.84491e-07	5.51479e-10	0.712436	468
11	111985737	113103996	4.89817e-05	0.359991	0.000261041	7.09208e-05	9.81116e-10	0.117871	469
11	113105405	113958177	-3.77751e-05	NA	8.39651e-05	-1.81202e-05	5.90026e-10	0.119912	413
11	113959061	114742322	-2.10783e-05	-3.13153	3.41824e-06	1.32543e-05	9.40588e-10	0.491904	447
11	114743956	115627217	3.35818e-05	1.09521	3.99259e-05	2.35484e-05	6.50003e-10	0.187777	413
11	115652723	117097952	4.22058e-05	NA	6.86306e-05	-7.13675e-07	1.11493e-09	0.20623	685
11	118899218	120171371	-2.18783e-05	NA	2.38965e-05	-2.0927e-05	8.60983e-10	0.455899	572
11	117098436	118898319	3.26666e-05	NA	-2.09994e-05	4.29442e-06	1.28849e-09	0.362799	896
11	120173354	121660636	-3.38689e-06	-0.113431	6.78432e-05	1.31411e-05	1.07037e-09	0.917548	709
11	121661507	123289851	-3.94763e-05	NA	1.67322e-05	-1.98088e-05	1.20993e-09	0.256419	719
11	123291301	124403522	-1.05966e-05	NA	1.2036e-05	-1.46983e-05	8.7042e-10	0.719468	622
11	124404297	125984562	3.5653e-05	NA	4.12631e-05	-1.73721e-05	1.20317e-09	0.304017	767
11	125984970	126772347	-3.41841e-05	-0.600632	0.000143025	2.26475e-05	8.40499e-10	0.238353	526
11	126772905	127715860	-2.61104e-05	NA	0.000166653	-5.26957e-05	6.59179e-10	0.309163	456
11	127716140	129186210	-3.04651e-05	-1.36654	1.44596e-05	3.43721e-05	1.36053e-09	0.408838	713
11	129187995	129838375	-1.34131e-06	NA	-9.09318e-06	-3.7266e-05	5.52191e-10	0.954481	320
11	129839528	130892029	-2.14122e-06	NA	-1.61568e-05	1.68565e-05	6.99877e-10	0.935492	436
11	130894131	131870763	2.59481e-05	NA	7.19703e-05	-5.1664e-05	1.14683e-09	0.443543	675
11	131871467	132386355	-5.10472e-06	NA	3.05143e-05	-1.3362e-05	4.46827e-10	0.809174	339
11	132386834	133679495	2.64531e-05	NA	0.000162467	-2.21106e-05	1.41641e-09	0.482129	780
11	133679758	134946382	-1.91576e-05	NA	6.39838e-05	-2.07448e-05	1.25544e-09	0.588726	716
12	68657	665200	2.00024e-05	0.272385	0.000133651	4.03485e-05	3.97469e-10	0.315716	215
12	665655	1602602	-2.07635e-05	NA	2.06412e-05	-1.66758e-05	5.10265e-10	0.357998	322
12	1602652	2176046	3.98888e-06	NA	-1.43079e-05	-4.14238e-06	5.56661e-10	0.865745	281
12	2176265	2886299	3.53878e-06	NA	-2.21896e-05	9.46797e-05	5.9218e-10	0.884379	322
12	2886946	3558488	1.27588e-05	1.14867	7.16209e-06	1.72261e-05	6.6332e-10	0.620324	354
12	3559429	4693778	-2.40793e-05	-0.848968	3.71541e-05	2.1652e-05	1.30715e-09	0.505404	650
12	4695425	5877653	-4.46463e-06	NA	3.89543e-05	-1.91503e-05	1.34779e-09	0.903207	804
12	5878686	6879279	2.90224e-05	0.772812	5.91222e-05	2.38544e-05	7.55762e-10	0.291105	441
12	8658644	10477423	4.09105e-05	1.21812	1.38205e-05	8.16142e-05	4.06932e-10	0.0425576	256
12	10477712	11684725	3.77733e-06	NA	-1.03716e-05	6.64589e-06	5.8013e-10	0.875381	449
12	11687997	12530718	-1.63553e-05	NA	-1.21685e-05	1.3117e-05	8.12047e-10	0.566006	424
12	12533494	13362446	-2.15034e-05	-0.543309	2.98767e-05	5.2431e-05	6.67687e-10	0.405304	381
12	13362818	14658341	1.87578e-05	0.579175	4.71966e-05	2.22246e-05	1.21843e-09	0.591005	698
12	14659441	16423287	-5.77561e-05	-1.3857	0.000102063	1.70212e-05	8.14999e-10	0.0430621	584
12	16423998	18466533	-5.5704e-06	-0.232102	6.15328e-05	9.36074e-06	1.09528e-09	0.866335	742
12	18467618	19924288	-5.36055e-06	NA	8.84792e-05	-1.23397e-05	9.69599e-10	0.863318	577
12	21569730	22325878	-1.01795e-06	NA	-6.71395e-06	-1.01965e-05	4.08125e-10	0.959813	305
12	19925541	21568051	5.70313e-05	0.9574	6.88001e-05	5.15763e-05	1.22953e-09	0.103851	876
12	22327634	22943718	-3.98046e-06	NA	2.03951e-05	-3.15011e-06	3.08444e-10	0.8207	201
12	22944771	23819079	1.69035e-05	NA	5.91092e-06	-5.60918e-06	6.3101e-10	0.501004	360
12	23819364	24545631	-1.70787e-05	NA	0.000167318	-7.00581e-06	7.85614e-10	0.542307	411
12	24545834	25991825	-8.68682e-06	NA	-3.36455e-05	2.96539e-05	1.09084e-09	0.792539	715
12	25992543	27529660	-4.01618e-05	-0.902483	2.92775e-05	6.76417e-05	1.25283e-09	0.256516	775
12	27529712	29111136	-1.09785e-05	NA	3.46164e-05	-1.28553e-06	9.90066e-10	0.727158	698
12	29111480	30354932	1.47328e-05	NA	-1.79284e-05	3.14928e-05	9.63642e-10	0.635072	708
12	30355547	31067009	-4.76607e-06	-3.64594	1.2195e-05	1.40127e-07	5.29751e-10	0.835952	414
12	31067490	32081072	1.44351e-05	NA	0.000145968	-3.5184e-06	7.13133e-10	0.588819	406
12	32082695	32645755	-8.73085e-06	-0.806632	5.77481e-05	2.02873e-06	5.146e-10	0.700329	310
12	32645848	33435901	2.08561e-06	0.20684	1.20937e-05	8.40692e-06	5.01163e-10	0.925774	369
12	33436298	38231063	-1.22276e-05	-1.94584	4.34997e-06	9.07778e-06	3.65385e-10	0.522378	324
12	38233264	40017827	3.50281e-06	NA	6.96636e-06	-1.23815e-07	4.4987e-10	0.868828	407
12	40022029	41015211	-4.09663e-06	NA	6.03378e-06	-2.15157e-05	6.26248e-10	0.869966	473
12	41015333	42346846	-4.72887e-06	NA	8.37401e-05	-1.86774e-05	8.81119e-10	0.873425	665
12	42347363	43074061	-4.5441e-07	NA	4.1147e-05	-1.21528e-05	3.49833e-10	0.980617	260
12	43074434	43982146	1.54195e-06	0.157826	4.12854e-06	2.312e-05	5.41498e-10	0.947168	418
12	43982342	44922863	-3.70205e-07	NA	-7.12314e-06	-2.07934e-06	2.89749e-10	0.982648	218
12	44923334	46022099	-7.76241e-06	NA	1.08144e-05	-9.27039e-06	4.35587e-10	0.709946	339
12	46023426	47504173	7.24644e-05	0.393542	5.83983e-05	0.000580586	1.00801e-09	0.0224657	481
12	47505424	48267360	4.7652e-06	NA	-2.02654e-06	7.44082e-06	6.58949e-10	0.852732	359
12	48267635	48965461	-1.62937e-05	NA	-1.34398e-05	3.862e-05	4.56867e-10	0.445881	363
12	48967935	50160195	-4.86382e-06	NA	7.61311e-06	-1.06542e-05	3.69996e-10	0.800377	313
12	50160662	51582048	-3.4658e-05	-1.18605	2.03123e-05	4.20379e-05	4.89292e-10	0.117157	411
12	51582188	52913730	-1.9664e-05	-0.389847	3.98981e-05	6.37681e-05	9.59994e-10	0.525653	694
12	52914211	54379670	-2.13252e-05	NA	5.48912e-05	-2.13083e-05	1.0415e-09	0.508747	714
12	54380016	56792337	-4.20845e-05	-0.412845	9.62242e-05	0.000107991	1.18579e-09	0.221657	759
12	56795415	57534912	3.57527e-05	0.854293	3.67259e-05	4.76905e-05	4.25924e-10	0.0832062	235
12	57535266	58748272	-3.8773e-05	-1.72841	1.81555e-05	2.77177e-05	4.51726e-10	0.0681094	385
12	58748846	60859665	1.86428e-05	NA	2.6432e-05	-1.07405e-05	8.47109e-10	0.521826	696
12	60859809	61738896	1.27574e-05	1.4453	8.06079e-05	9.66568e-07	5.18151e-10	0.575175	262
12	61740561	63158569	2.21587e-05	1.40761	2.03613e-05	1.21709e-05	9.11937e-10	0.463087	599
12	63158712	63908647	-8.9356e-06	NA	-5.04248e-06	-2.1806e-05	5.53216e-10	0.704015	358
12	63910665	65383507	1.28759e-06	0.145943	4.16052e-05	1.87084e-06	6.13718e-10	0.958549	406
12	65926411	67039427	-2.60629e-06	NA	-9.97928e-06	-5.67934e-06	6.19671e-10	0.916615	476
12	67039600	67817612	-1.10343e-05	NA	-3.53842e-06	-3.39078e-05	6.21277e-10	0.657987	374
12	67818111	68740414	2.4569e-05	0.334912	4.93027e-05	0.000109155	9.96265e-10	0.436337	511
12	68742112	69826093	1.3833e-05	NA	-2.49313e-05	7.26837e-05	8.87375e-10	0.642384	484
12	69826237	70815755	-1.36204e-05	NA	4.39243e-06	-2.2435e-06	7.07766e-10	0.608671	524
12	70817279	71688642	2.82983e-05	2.51266	4.96132e-06	2.55656e-05	6.77108e-10	0.276814	412
12	71690933	72513196	2.30723e-05	NA	3.69176e-05	-2.81123e-05	4.12126e-10	0.25574	315
12	72525849	74846997	-2.98682e-06	-0.0330047	0.000164798	4.9695e-05	1.26462e-09	0.933064	630
12	75193041	76058346	-2.50068e-05	-1.24864	2.30141e-05	1.74281e-05	4.35859e-10	0.230994	326
12	76060283	77098899	7.11462e-06	NA	4.68583e-05	-8.65434e-06	6.77662e-10	0.78462	450
12	77099081	78398357	-1.83102e-05	NA	9.84305e-06	-1.22169e-05	9.31756e-10	0.548606	620
12	78400884	78925445	-1.00783e-05	NA	0.000131956	-1.07898e-06	4.21669e-10	0.623572	244
12	78926240	80944201	6.72244e-06	NA	4.42717e-05	-2.09513e-05	6.427e-10	0.790879	510
12	80945774	83137872	3.41538e-05	1.73508	2.37064e-05	1.63445e-05	1.04983e-09	0.29184	716
12	83143660	83854442	6.3738e-06	NA	2.35487e-05	-7.51289e-06	4.42622e-10	0.761922	268
12	83856540	85014953	6.80198e-06	NA	2.69406e-06	-4.47764e-06	4.6816e-10	0.753242	417
12	85016898	87296535	2.86992e-05	1.44769	2.26624e-05	1.73414e-05	6.61688e-10	0.264555	569
12	87297692	87905878	-9.34355e-06	-0.492765	2.16879e-05	1.65778e-05	2.12157e-10	0.521211	164
12	87909726	88848006	7.02757e-06	NA	4.267e-05	-2.21658e-06	2.75835e-10	0.672196	217
12	88851543	91827908	-1.51792e-05	NA	6.97915e-05	-3.22142e-06	1.26704e-09	0.66979	890
12	91827930	93792073	3.43045e-05	NA	6.62969e-05	-1.26228e-06	1.37358e-09	0.354652	765
12	93792655	95717265	-2.8103e-06	-0.277825	1.5585e-06	6.56531e-05	1.6882e-09	0.945469	1010
12	99224060	99816442	7.9348e-06	NA	2.17252e-05	-5.52364e-08	3.2529e-10	0.659976	205
12	95717497	97439396	9.42369e-05	0.732718	0.00022317	7.41196e-05	1.51875e-09	0.015601	835
12	97439589	99220284	-2.24672e-07	-0.00445938	0.000243549	1.04223e-05	1.52056e-09	0.995403	908
12	101857796	102961329	-6.91803e-05	-0.870054	0.000193579	3.26598e-05	5.90119e-10	0.00440199	416
12	99816842	101857521	4.17652e-06	NA	8.29563e-05	-1.37511e-05	1.22932e-09	0.905181	798
12	102961450	104011319	1.41807e-05	0.437668	2.79787e-05	3.75212e-05	6.42936e-10	0.575985	433
12	105817813	106155478	4.58276e-06	0.326922	1.13327e-05	1.73393e-05	3.51681e-10	0.806942	201
12	104012667	105816376	-3.16384e-05	NA	3.71663e-06	-2.80356e-07	1.62703e-09	0.432828	1160
12	106156001	107521770	3.33536e-06	0.135167	5.11262e-05	1.19096e-05	8.01061e-10	0.906191	611
12	107527013	108504440	1.76769e-05	1.30779	3.63061e-05	5.03218e-06	8.40507e-10	0.542043	424
12	108506696	110111462	2.39515e-05	NA	-1.7884e-05	5.8086e-05	9.67465e-10	0.441274	699
12	110112932	113027651	-2.22223e-05	NA	-5.95203e-06	5.84022e-05	7.19823e-10	0.407513	564
12	113030227	113877766	1.06789e-05	0.715369	5.50432e-06	4.04846e-05	4.56157e-10	0.617075	330
12	113885696	114882476	4.28704e-07	NA	0.000114881	-1.95025e-05	9.72552e-10	0.989032	594
12	114883085	115326972	1.25012e-05	1.16437	3.80086e-05	3.03274e-06	4.09874e-10	0.536916	185
12	117087697	117644288	-5.03358e-06	NA	1.37759e-05	-1.25719e-05	2.83801e-10	0.765098	183
12	115329869	117087376	4.61543e-05	1.23146	2.64818e-05	5.30443e-05	1.68732e-09	0.261181	964
12	117644436	118888131	1.32449e-05	0.321535	6.71131e-05	2.52835e-05	1.28925e-09	0.71222	671
12	118888731	119301273	1.12487e-05	NA	3.97788e-05	-7.67181e-06	3.60005e-10	0.553277	200
12	119303044	120007172	-1.2887e-06	-0.0486489	5.30022e-05	1.32393e-05	6.6821e-10	0.960239	392
12	120008093	121720040	6.17302e-05	NA	0.000308796	-4.38927e-07	8.74148e-10	0.036809	642
12	121721831	124710880	-4.94155e-05	-0.340286	8.30199e-05	0.000254013	1.63121e-09	0.221136	877
12	124710996	125416169	-1.87351e-05	NA	5.26858e-06	-7.65526e-06	8.69786e-10	0.52526	362
12	125417493	126461057	9.67113e-06	NA	0.00012222	-5.62592e-05	9.43692e-10	0.752899	517
12	126463562	127382559	-6.48381e-06	NA	3.53596e-06	-9.40247e-06	7.46898e-10	0.812466	515
12	127383648	128141516	9.20608e-06	NA	9.34869e-06	-1.69765e-05	8.00506e-10	0.744893	401
12	128141610	128810520	2.58017e-05	0.291735	0.000106908	7.31658e-05	9.77289e-10	0.409175	442
12	128814615	129688509	2.27406e-05	NA	4.83544e-05	-4.28322e-06	1.29745e-09	0.527826	568
12	129689639	130157939	2.06284e-05	NA	-1.44637e-05	2.37362e-05	7.02462e-10	0.436385	343
12	130158997	130859973	7.39823e-06	NA	7.92303e-05	-1.00986e-05	9.03827e-10	0.805616	456
12	130861322	131407836	4.53996e-06	NA	5.00921e-05	-2.21942e-06	6.94902e-10	0.863263	342
12	131408716	132012266	-9.08462e-06	NA	-2.37e-06	3.94341e-06	6.06939e-10	0.712313	373
12	132014206	132706778	-1.22477e-05	NA	2.14092e-05	-1.00667e-05	4.40821e-10	0.559664	275
12	132807034	133841558	-4.53275e-06	-0.600566	5.98832e-06	9.51254e-06	3.54893e-10	0.809858	235
13	19020095	20682304	-3.76839e-05	NA	-2.59847e-06	5.67527e-05	5.14856e-10	0.0967567	394
13	20684769	21688499	1.87892e-05	NA	5.92626e-05	-2.07565e-05	7.0079e-10	0.47785	460
13	21688974	22209012	-2.43373e-06	NA	2.5642e-05	-6.51855e-07	3.39036e-10	0.894846	221
13	22211354	23590611	-7.40689e-05	NA	6.05301e-05	-5.59158e-06	1.72846e-09	0.0748169	810
13	23590702	23827019	-7.03007e-07	NA	2.97421e-06	-3.76315e-06	4.66694e-10	0.97404	192
13	23827815	24477568	3.59442e-05	NA	2.24216e-05	-9.66597e-06	6.16597e-10	0.147748	384
13	24477971	25210959	-3.30938e-06	NA	4.40613e-06	-2.84936e-05	8.9989e-10	0.912156	501
13	25212359	25639070	-2.17684e-05	NA	-4.33709e-06	-1.14025e-05	3.64187e-10	0.254002	222
13	25640695	27282973	-4.24382e-05	NA	-1.1826e-05	3.91522e-05	1.11347e-09	0.203446	734
13	27283115	28283059	3.85475e-05	0.486157	0.000182983	3.43579e-05	1.06019e-09	0.236464	562
13	28284459	28876214	3.93429e-05	0.963619	9.65461e-05	1.72658e-05	5.34876e-10	0.0889169	284
13	28879332	29872965	1.14833e-05	0.436196	2.20532e-05	3.1427e-05	7.30742e-10	0.670981	451
13	29873521	31379027	1.08153e-05	0.894755	1.07651e-05	1.35723e-05	1.40786e-09	0.77316	783
13	31384910	32983250	1.67737e-05	NA	1.39824e-05	-4.40612e-07	1.24253e-09	0.634177	794
13	32984197	34681078	-7.02981e-06	NA	2.46967e-05	-4.61417e-06	9.56318e-10	0.820173	707
13	34683262	36042839	2.92155e-05	0.359209	4.3881e-05	0.00015075	7.19876e-10	0.276201	435
13	36043978	37027089	-6.26062e-05	-0.995318	9.51061e-05	4.16008e-05	1.06703e-09	0.0552908	547
13	37029009	38290705	1.0398e-05	NA	1.53919e-05	-1.47773e-05	8.67152e-10	0.72401	618
13	38291011	38877678	-1.34715e-05	NA	5.28636e-06	-2.4563e-06	3.88184e-10	0.494132	286
13	38887155	40179288	-3.42463e-05	-0.98565	6.15933e-05	1.95997e-05	7.86144e-10	0.221929	572
13	40181792	41773356	2.72474e-05	0.0956078	0.000108576	0.000748052	2.40258e-09	0.578288	640
13	41774489	43099692	-6.39751e-06	-0.166616	2.30539e-05	6.39509e-05	7.5877e-10	0.816344	548
13	43099889	44637493	5.83234e-05	NA	0.00011428	-1.85182e-05	1.11851e-09	0.0811751	782
13	46493234	46866562	1.23875e-05	NA	1.07494e-05	-4.97337e-06	2.17011e-10	0.400405	161
13	44638337	46491101	2.34063e-05	NA	0.000110859	-4.61167e-05	1.17179e-09	0.494123	749
13	46869621	48439005	7.71268e-06	0.302927	6.15334e-05	1.05347e-05	1.05851e-09	0.812611	723
13	48440893	49987145	1.16256e-05	0.610984	1.00281e-05	3.61038e-05	5.72057e-10	0.626919	460
13	49987663	51254196	-1.24584e-05	-0.141869	9.5641e-05	8.06312e-05	7.00249e-10	0.637785	496
13	51254712	53336663	-9.71485e-06	NA	1.06969e-05	-1.04075e-05	1.0211e-09	0.761113	699
13	53337952	54681048	-4.80614e-06	NA	0.000140812	-3.74454e-05	9.2044e-10	0.874129	608
13	54681363	56433642	-6.53503e-06	-0.178221	6.12991e-05	2.19342e-05	6.89181e-10	0.803413	540
13	56434161	58247964	1.03433e-06	NA	7.18965e-05	-1.54252e-05	4.57421e-10	0.961428	412
13	58248124	60085069	1.45294e-05	0.360599	0.00024614	6.59575e-06	1.16011e-09	0.669687	714
13	60087834	60854106	-1.6736e-06	NA	5.88671e-06	-8.71361e-06	3.07851e-10	0.924009	240
13	60855021	61589772	-6.34437e-06	-0.236636	1.67122e-05	4.30112e-05	4.69121e-10	0.769585	347
13	61591949	62912481	-1.83147e-05	-0.734883	1.91108e-05	3.25002e-05	6.55048e-10	0.474245	485
13	62913542	64201284	4.50902e-05	1.97049	3.09149e-05	1.69374e-05	5.87639e-10	0.0628771	415
13	64202212	65339575	-1.05385e-05	-0.257051	6.96386e-05	2.4136e-05	5.22161e-10	0.644666	364
13	65340421	66197786	9.62535e-07	NA	1.18014e-05	-6.948e-06	2.68758e-10	0.953181	242
13	66200191	67713633	2.02526e-05	NA	7.37469e-05	-9.36189e-06	7.8934e-10	0.470997	591
13	67714255	69561090	1.04666e-06	NA	9.80781e-05	-5.45188e-06	8.95977e-10	0.972106	643
13	69561894	70642326	1.14588e-05	0.848609	1.13854e-05	1.60146e-05	6.50204e-10	0.653158	425
13	70643712	71095217	-8.4845e-06	NA	-3.20752e-06	-1.73275e-05	3.69181e-10	0.658795	239
13	71095483	71759743	2.28259e-05	0.5052	4.55306e-05	4.48359e-05	5.33639e-10	0.3231	311
13	71763633	72958993	2.27956e-05	NA	4.35552e-05	-2.69986e-06	7.10563e-10	0.39246	472
13	72959394	73795534	-8.08256e-06	NA	-9.47607e-06	2.12029e-07	5.35728e-10	0.726938	346
13	73796728	75084163	1.25174e-05	NA	8.1291e-05	-5.14349e-05	1.13334e-09	0.710026	675
13	75084473	76504672	7.56709e-06	0.248682	3.23793e-05	2.85958e-05	1.00558e-09	0.811394	665
13	78032193	78807439	1.302e-06	0.189879	3.60398e-06	1.30463e-05	4.18513e-10	0.949254	316
13	76505282	78030962	-2.2765e-05	-0.58755	7.05992e-05	2.1264e-05	1.00771e-09	0.473294	665
13	78807836	80252742	3.15896e-05	0.485423	0.000141807	2.98641e-05	7.25617e-10	0.240912	554
13	82580994	84132765	-2.72835e-06	NA	1.36857e-05	-1.56457e-08	5.55025e-10	0.907804	493
13	80257200	82580321	-1.76883e-05	NA	0.000110627	-1.7276e-06	1.22016e-09	0.612588	854
13	84133082	85035423	7.516e-06	1.7525	6.868e-07	2.67811e-05	3.60535e-10	0.692227	269
13	85037313	85609664	-1.00295e-05	NA	5.00146e-06	-1.05307e-05	3.45526e-10	0.589502	260
13	85609760	87039195	3.35712e-05	1.3487	1.69901e-05	3.64678e-05	7.63434e-10	0.224361	531
13	87039360	88190520	1.29699e-06	NA	1.21696e-05	-1.51868e-05	3.71023e-10	0.946316	314
13	88191656	89057861	1.04695e-05	0.877505	2.07859e-05	6.84832e-06	3.10512e-10	0.55242	238
13	89059635	90177618	1.89589e-05	1.40452	1.82598e-05	9.97872e-06	3.44585e-10	0.307099	304
13	90179364	90867683	1.65227e-05	1.05902	7.90091e-06	3.08087e-05	4.63122e-10	0.442622	316
13	90869873	91967960	-1.95509e-05	NA	1.62271e-05	-5.19126e-06	5.87018e-10	0.4197	404
13	91970313	92912119	-4.24253e-06	NA	2.72139e-05	-1.58239e-05	5.02726e-10	0.849923	364
13	92912423	93918144	2.59233e-05	0.911268	4.7536e-05	1.70242e-05	5.69316e-10	0.277275	407
13	93918533	94562549	2.23068e-05	2.63058	2.72797e-06	2.63592e-05	4.11998e-10	0.271776	322
13	94563601	95540024	-1.17203e-05	NA	2.11992e-05	-2.52841e-05	8.01964e-10	0.678971	470
13	97521207	98589842	7.73219e-06	NA	-2.71624e-06	-3.34896e-05	5.13755e-10	0.733003	367
13	95540709	97520182	2.35382e-05	0.634004	5.49469e-05	2.50852e-05	1.30139e-09	0.51409	915
13	98594975	100043997	-4.08197e-05	-1.05067	6.86102e-05	2.19998e-05	1.16298e-09	0.231317	776
13	100044673	101392748	-1.45278e-05	NA	0.000177424	-9.59634e-06	1.46011e-09	0.7038	561
13	101394726	102299385	2.6493e-06	NA	4.09878e-05	-1.34643e-05	8.64459e-10	0.928202	582
13	102299498	103339911	-2.00862e-06	NA	-1.21988e-05	-2.44925e-05	8.54037e-10	0.945203	557
13	103340536	104065375	5.76368e-06	NA	1.26116e-05	-2.24243e-05	7.87179e-10	0.837236	503
13	104065534	104842764	2.58322e-06	NA	-5.08754e-06	-5.86601e-06	6.28304e-10	0.917918	365
13	104843186	105990071	-5.50537e-06	-3.13987	1.33377e-07	2.30499e-05	1.00936e-09	0.862427	580
13	105990812	106439396	8.25515e-06	0.405817	1.17405e-05	3.52454e-05	4.97982e-10	0.711436	243
13	106442608	107785431	-3.62737e-05	NA	0.000124369	-1.56747e-06	1.27919e-09	0.310487	711
13	107788025	108518444	-8.60809e-05	-0.993637	9.71945e-05	7.72177e-05	8.18795e-10	0.00262726	438
13	108519987	109359792	2.64654e-05	1.22229	1.29277e-05	3.62649e-05	7.83944e-10	0.344543	434
13	109359834	110338482	-1.17116e-05	NA	7.1106e-05	-1.0875e-06	1.01444e-09	0.713092	536
13	110338913	111432821	2.11939e-05	0.348471	7.89077e-05	4.68783e-05	1.39178e-09	0.569966	724
13	111434814	113266084	3.94616e-05	NA	2.7227e-05	-1.70213e-05	1.48904e-09	0.306479	881
13	113269127	115109853	-4.06677e-05	NA	3.89264e-05	-2.3029e-05	1.02488e-09	0.203969	669
14	20544512	20877114	-6.03894e-07	-0.0789438	1.35736e-05	4.31113e-06	3.10066e-10	0.972642	188
14	20878890	21267077	2.03581e-05	0.712234	4.3351e-05	1.88465e-05	7.15588e-10	0.446635	307
14	21271573	22378835	-5.21212e-06	-0.165527	3.56029e-05	2.78486e-05	9.20649e-10	0.863612	532
14	22379132	22738105	6.09246e-06	NA	-1.76096e-05	-1.79445e-05	4.28543e-10	0.768526	250
14	22738161	23607730	-2.91159e-05	-0.535052	3.91291e-05	7.56776e-05	1.3332e-09	0.425213	520
14	23607866	24904154	-1.0401e-05	-0.393541	2.38382e-05	2.93022e-05	1.00068e-09	0.742308	512
14	26135167	26679549	1.14035e-05	NA	1.80321e-05	-2.63751e-05	3.75598e-10	0.55626	240
14	24904240	26134815	3.54727e-06	NA	-8.85421e-06	-5.08571e-05	8.40244e-10	0.902602	650
14	26680794	28466225	-4.91333e-05	NA	0.000194361	-2.72295e-05	8.85677e-10	0.0987455	587
14	28466533	29196856	-2.10964e-07	-0.0281255	4.15694e-05	1.35345e-06	3.34978e-10	0.990803	255
14	29198059	32014712	-1.47376e-05	-0.250088	0.000148473	2.33896e-05	1.19072e-09	0.669311	792
14	32016504	33033695	4.67709e-05	2.3036	0.000108717	3.79176e-06	6.45663e-10	0.0656718	418
14	33036081	34769821	-5.16665e-05	-0.544681	0.00018401	4.88982e-05	2.15184e-09	0.265369	1118
14	36345767	36682357	2.15785e-05	9.49904	7.75022e-05	6.65838e-08	1.70339e-10	0.0982603	143
14	34769883	36344816	-1.32664e-05	NA	1.94664e-05	-2.27868e-05	6.2031e-10	0.594269	494
14	36683516	38481516	1.38364e-05	1.17994	4.51417e-05	3.04613e-06	9.23019e-10	0.648803	687
14	38486187	39370633	-4.24548e-06	-0.149967	2.41226e-05	3.32231e-05	4.62426e-10	0.843494	360
14	39370726	40336296	-2.15218e-05	-1.37951	3.94818e-05	6.16469e-06	4.36141e-10	0.302756	359
14	40336990	41615299	8.26128e-06	NA	0.000113241	-2.25236e-06	6.32458e-10	0.742536	435
14	41615331	43065019	4.9106e-06	NA	4.80019e-06	-4.81391e-07	5.43496e-10	0.83317	488
14	43068948	44541699	5.20176e-06	NA	4.81003e-05	-1.07429e-05	7.04476e-10	0.844624	469
14	44542368	45247021	-4.38058e-05	-0.972901	8.20725e-05	2.47018e-05	4.56998e-10	0.040447	304
14	45250418	46311209	-8.99297e-06	NA	-3.33213e-06	9.69187e-06	1.92625e-10	0.517012	220
14	46312678	47456738	7.38318e-06	0.297516	2.95709e-05	2.08259e-05	4.22756e-10	0.719531	355
14	47457846	48351664	4.65806e-06	NA	8.30187e-06	-2.14115e-05	5.01638e-10	0.835249	387
14	48352461	49001226	1.45122e-05	2.51719	2.52687e-05	1.31538e-06	5.4548e-10	0.534363	255
14	49004194	49955015	-1.72399e-05	NA	2.14722e-06	-1.4273e-05	4.35992e-10	0.409004	359
14	52078316	52761693	-3.94805e-06	-0.0487601	8.75959e-05	7.48429e-05	6.20573e-10	0.874075	410
14	49955381	52077965	-4.96013e-05	NA	9.09762e-05	-2.24777e-05	1.31864e-09	0.17196	929
14	52762622	54162101	-1.94451e-05	-1.05385	6.20203e-06	5.48947e-05	6.0208e-10	0.428086	502
14	54162655	55043520	5.42682e-06	NA	-3.65436e-06	5.01917e-07	4.66647e-10	0.801646	312
14	55044905	56215082	1.37376e-05	NA	2.79907e-05	-1.75579e-05	5.72977e-10	0.566029	472
14	56215477	56949485	-6.41165e-07	-0.0448319	1.76331e-05	1.15994e-05	5.85792e-10	0.978866	464
14	58449526	59135770	7.76253e-06	NA	9.51005e-05	-4.14245e-06	2.59926e-10	0.630175	213
14	56949644	58448681	2.16555e-05	NA	0.0001913	-6.34531e-06	1.00158e-09	0.493808	672
14	59135989	61649612	2.09732e-05	0.468259	4.2913e-05	4.67484e-05	1.01972e-09	0.511319	940
14	63166807	63890839	-9.76233e-07	-0.0613599	1.75396e-05	1.44317e-05	3.74625e-10	0.959774	306
14	63897095	65218457	-5.48399e-06	NA	-1.80758e-05	3.16971e-05	4.53631e-10	0.796807	416
14	61651278	63164649	1.75917e-05	NA	0.000130678	-4.16727e-05	1.01251e-09	0.580365	663
14	65220775	66353557	9.25625e-06	NA	1.44536e-05	-3.3371e-05	5.2426e-10	0.686021	438
14	66354477	67990648	2.40201e-06	NA	-1.26327e-06	2.59152e-07	4.65342e-10	0.911339	521
14	67991028	69355606	3.99375e-05	0.469147	0.000110861	6.53676e-05	8.63777e-10	0.174186	624
14	71132759	72213258	-2.18178e-05	-2.68464	2.01788e-05	3.27305e-06	3.78625e-10	0.262177	357
14	69356353	71131097	3.52525e-05	NA	1.68853e-05	-1.75714e-05	1.05641e-09	0.278093	782
14	72214790	72888979	8.09046e-06	NA	3.1804e-05	-3.14604e-05	5.40027e-10	0.727728	420
14	72889376	74250730	-3.97371e-05	-1.42536	9.82754e-05	7.90864e-06	8.08192e-10	0.162179	549
14	74252993	75747118	1.02968e-05	NA	9.43363e-06	-2.07501e-05	5.32757e-10	0.655521	535
14	75747258	76583135	-6.73834e-06	NA	-2.26886e-06	-4.17818e-06	5.37635e-10	0.77135	370
14	76583775	77332160	9.24279e-07	0.226904	6.27779e-07	2.6431e-05	6.59327e-10	0.971286	384
14	77332408	78421884	-3.42038e-06	NA	1.20148e-05	-1.34979e-05	7.77711e-10	0.902385	571
14	78422260	79026816	9.09417e-06	NA	4.35001e-05	-3.12355e-05	5.07961e-10	0.686577	368
14	79027504	80998547	2.36387e-06	0.0643989	7.8991e-05	1.70574e-05	1.0189e-09	0.940966	754
14	80999361	81787255	1.33157e-05	NA	2.88642e-05	-6.02247e-06	4.02135e-10	0.50668	326
14	81787481	82459297	1.37438e-05	NA	-5.61906e-06	-1.77166e-05	3.8204e-10	0.481959	259
14	82461794	84087895	-4.86524e-06	NA	2.84204e-05	-3.06958e-05	8.91265e-10	0.870544	606
14	84087979	85035235	1.91359e-05	0.440873	7.55844e-05	2.49252e-05	4.42295e-10	0.362876	352
14	85037974	86051751	3.44394e-05	NA	5.7369e-05	-1.43346e-06	6.75515e-10	0.185148	436
14	86053777	87334624	-7.5005e-06	NA	8.74101e-06	-8.56539e-06	6.53128e-10	0.769149	501
14	87335256	88641174	-2.5295e-06	-0.773285	4.10073e-06	2.60933e-06	5.51541e-10	0.914228	451
14	88641335	90069965	1.96827e-05	0.585302	3.70706e-05	3.05056e-05	8.72807e-10	0.505263	636
14	90075441	92098486	2.38461e-05	0.532181	3.34896e-05	5.99524e-05	1.14177e-09	0.480367	747
14	92099719	93378838	-1.45696e-05	NA	1.0683e-05	-2.58568e-05	9.91222e-10	0.643531	643
14	93379151	94420996	-8.64361e-06	NA	8.31206e-05	-2.27783e-05	6.98817e-10	0.743688	452
14	94421488	95347359	6.57912e-06	NA	-1.96502e-05	5.36739e-06	1.06625e-09	0.840321	700
14	95347761	96250900	2.54746e-06	NA	5.71705e-05	-5.23252e-06	1.06345e-09	0.937735	638
14	96251418	97570260	-1.91487e-05	-0.822235	5.62192e-05	9.64719e-06	1.0432e-09	0.553273	657
14	97571437	98987472	-0.000145191	NA	0.000714229	-1.47152e-05	1.31958e-09	6.41781e-05	649
14	98989483	99980087	-8.2012e-06	-0.166643	8.72332e-05	2.77651e-05	1.10402e-09	0.805044	540
14	99981105	101244250	-1.83499e-06	-0.356454	4.369e-05	6.06569e-07	6.65773e-10	0.943305	480
14	101244293	102339561	-1.05287e-05	NA	0.000126267	-3.392e-05	9.28711e-10	0.729727	443
14	104761778	105440784	5.31677e-06	0.177228	3.44034e-05	2.61595e-05	3.86502e-10	0.786821	240
14	102341650	104759919	-2.6178e-05	-0.594168	0.000296137	6.55482e-06	1.98944e-09	0.557265	710
14	105443695	106552839	5.77179e-06	NA	3.39117e-06	-1.0276e-07	1.82135e-10	0.668888	139
15	22362658	23288776	1.07005e-05	NA	-1.08098e-05	8.3112e-06	2.96924e-10	0.534607	161
15	23292175	24320772	-5.51352e-06	-0.0933618	5.77191e-05	6.04228e-05	6.09437e-10	0.823272	298
15	24321414	24976269	-8.14925e-06	NA	1.71973e-05	-9.5343e-06	2.30473e-10	0.59141	145
15	25107905	25750941	-1.70047e-05	NA	4.53304e-05	-1.89886e-05	3.33444e-10	0.351734	206
15	25752114	26185554	-1.09976e-05	NA	-2.26642e-05	-1.05041e-05	6.09386e-10	0.655955	308
15	26186113	26675188	-3.25092e-05	NA	1.63723e-05	-2.34494e-05	5.03905e-10	0.147558	258
15	26676258	27265824	-3.97611e-06	-0.275652	1.00815e-05	2.0638e-05	4.53868e-10	0.851947	242
15	27266835	27819408	-2.37325e-05	NA	6.63891e-05	-3.37376e-05	4.67416e-10	0.272326	255
15	27820352	28325439	5.8257e-07	NA	1.58384e-05	-1.2083e-05	4.06403e-10	0.976946	265
15	28326536	29617158	1.18149e-05	NA	-1.62042e-07	2.11485e-05	3.04774e-10	0.498553	229
15	29617517	31314317	-3.30563e-05	-0.522264	0.000137969	2.90367e-05	6.57401e-10	0.197309	411
15	31315570	32177326	-1.24804e-05	NA	3.54517e-05	-5.26471e-06	5.52718e-10	0.595518	353
15	32180607	33251727	-2.48497e-05	NA	-7.8398e-06	7.01334e-06	6.03316e-10	0.311685	345
15	33253484	33792116	-2.21683e-05	-3.2908	2.39866e-05	1.89188e-06	7.00415e-10	0.402236	376
15	33793179	34273308	-3.1845e-05	-3.65645	4.4018e-05	1.72319e-06	6.77589e-10	0.22119	356
15	34273346	34970673	1.01631e-05	0.602889	6.96957e-05	4.07727e-06	4.01827e-10	0.612157	238
15	34971983	35941864	2.20347e-05	NA	1.93196e-05	-1.70473e-05	4.81959e-10	0.315526	362
15	35943377	36424581	1.76316e-05	NA	-1.38181e-05	-1.19443e-05	4.3875e-10	0.399928	296
15	36425448	36968033	-1.72915e-05	-5.85581	2.53739e-06	3.4364e-06	5.80601e-10	0.472992	284
15	36968291	37930544	-1.97084e-06	NA	-6.58876e-06	0.000112174	6.62886e-10	0.938983	437
15	37931874	38804104	-4.68003e-05	-1.25748	7.35855e-05	1.88236e-05	5.42797e-10	0.0445618	337
15	38805185	39518563	-5.596e-06	-0.721081	7.00809e-06	8.59384e-06	5.90014e-10	0.817796	384
15	39519092	40382441	-2.29539e-05	-2.08651	1.15512e-05	1.04772e-05	5.91564e-10	0.345298	405
15	40383779	41211827	2.74225e-05	2.86989	6.30312e-06	1.44853e-05	3.31022e-10	0.131753	275
15	41212265	42222063	-6.19619e-06	-0.260381	5.9378e-06	9.53686e-05	4.33656e-10	0.766051	299
15	42222390	43473907	-5.08918e-06	-0.292881	2.44337e-05	1.23573e-05	4.79953e-10	0.816306	374
15	43474655	44988610	-2.59996e-06	-0.87804	1.68929e-06	5.1904e-06	2.43618e-10	0.867704	260
15	44992475	46292382	8.31918e-06	2.02606	2.20895e-06	7.63254e-06	4.96858e-10	0.708985	424
15	46294385	47000090	-1.01584e-05	-7.76514	3.74052e-07	4.57529e-06	4.41007e-10	0.628579	289
15	47000857	47977097	-5.90648e-05	-0.850712	8.05624e-05	5.98357e-05	6.6272e-10	0.0217692	380
15	47979127	49075918	-6.69488e-06	NA	1.73254e-05	-4.06538e-06	4.09061e-10	0.740633	358
15	49078966	50004817	2.42726e-05	NA	-4.80618e-07	4.2972e-05	2.70062e-10	0.139672	259
15	51682775	52589995	1.05393e-07	NA	1.18563e-05	-5.72438e-06	2.58048e-10	0.994765	272
15	52590615	53014125	-3.62043e-06	NA	1.23249e-06	-9.27459e-06	1.86069e-10	0.790691	170
15	50006184	51681073	1.70661e-05	NA	-1.3701e-05	-1.43298e-05	8.09534e-10	0.548631	709
15	53015101	53766542	1.27093e-05	38.7181	2.33974e-06	4.60518e-08	5.14382e-10	0.575224	360
15	53767876	54336662	2.26561e-07	NA	3.15204e-05	-3.20097e-05	4.29672e-10	0.991279	312
15	54337243	55134743	-1.45801e-06	NA	3.39629e-05	-2.79594e-05	5.47327e-10	0.950307	390
15	55135408	55469163	-7.12452e-06	NA	1.19747e-05	-4.79569e-06	1.72716e-10	0.587741	140
15	55470187	55877891	3.28616e-06	NA	-5.02834e-06	-1.43582e-05	2.11575e-10	0.821263	151
15	55879453	56784345	3.89119e-05	1.07216	7.06427e-05	1.86456e-05	6.01201e-10	0.112516	319
15	56784506	57637678	5.50921e-06	NA	2.28396e-05	-7.07089e-06	2.34883e-10	0.719243	234
15	57638075	58438535	2.40241e-05	1.95181	1.0792e-05	1.40383e-05	7.27085e-10	0.372954	509
15	58439935	59505191	5.51777e-05	0.650717	8.51664e-05	8.44257e-05	7.48742e-10	0.0437481	498
15	59507391	60018662	-2.65593e-06	NA	-2.31218e-06	8.2224e-06	3.3283e-10	0.884252	243
15	60019136	60670149	-8.40488e-06	-3.4974	1.03544e-05	5.5776e-07	4.19456e-10	0.681525	284
15	60670287	61803306	1.92385e-05	1.27733	2.92852e-05	7.74611e-06	1.19207e-09	0.577383	667
15	61803892	62735671	3.92283e-06	NA	-1.76569e-05	-9.73222e-06	6.24295e-10	0.875243	459
15	62737452	64335240	2.93005e-05	0.508719	9.74382e-05	3.40459e-05	9.96648e-10	0.353345	691
15	65104668	66358474	2.6518e-05	3.6748	1.68383e-05	3.09254e-06	3.59708e-10	0.162057	350
15	66359486	66948204	-3.10876e-06	NA	6.03773e-05	-2.73704e-05	4.36169e-10	0.881669	296
15	66948951	68640917	-2.51076e-05	-0.40474	3.44191e-05	0.000111805	9.12594e-10	0.405902	759
15	68642047	69936117	3.30457e-05	NA	-9.46512e-06	0.000142404	6.14116e-10	0.182371	405
15	69938058	70772135	-2.46758e-05	NA	2.91181e-05	-2.3035e-05	7.99852e-10	0.382934	451
15	70772414	71919256	4.93046e-06	NA	-1.09635e-05	-6.14724e-06	6.28542e-10	0.844092	463
15	71920065	74447996	1.02e-05	0.219963	5.60372e-05	3.83731e-05	7.85036e-10	0.715824	706
15	74453873	75516403	-3.92143e-05	-1.14936	3.14925e-05	3.69634e-05	3.5397e-10	0.0371327	318
15	75520945	76397358	4.30893e-07	NA	-9.39241e-06	1.86703e-06	1.83677e-10	0.974637	161
15	76397390	77910873	5.50424e-06	0.212868	1.74902e-05	3.82279e-05	4.84526e-10	0.802543	425
15	77912408	78637877	2.11054e-05	0.615867	3.21658e-05	3.65105e-05	5.62168e-10	0.373389	276
15	78640760	79259009	2.90386e-06	0.0585759	6.17432e-05	3.98039e-05	3.43739e-10	0.87554	192
15	79261077	79991408	3.43758e-05	5.16892	2.21075e-05	2.00062e-06	5.92039e-10	0.157718	432
15	79992629	80635045	8.73723e-06	NA	2.76191e-05	-1.59273e-05	4.84859e-10	0.691519	301
15	80637749	81604871	-1.66838e-05	NA	1.83412e-05	-3.00686e-05	7.59191e-10	0.544841	475
15	81607249	84062334	-2.75618e-06	-0.0925705	2.89125e-05	3.06608e-05	8.11859e-10	0.92294	624
15	84063245	85517022	-2.0218e-06	NA	-1.48759e-07	-1.71336e-05	7.13788e-10	0.939677	505
15	85518062	86341812	8.97353e-06	NA	1.59922e-05	-1.6859e-05	3.87415e-10	0.648458	359
15	86342119	86650301	1.9031e-06	NA	8.12967e-06	-1.39271e-06	2.3454e-10	0.901104	157
15	86650331	87113409	4.10917e-05	0.700502	6.5545e-05	5.24989e-05	5.71168e-10	0.0855453	246
15	87114392	87693557	-1.19113e-06	NA	-1.37682e-05	-1.12052e-06	5.28195e-10	0.958666	314
15	87693885	88032107	1.12796e-05	NA	-1.03863e-05	1.23902e-05	2.28146e-10	0.455202	158
15	88032736	88742960	-4.74703e-06	NA	7.42346e-05	-1.52139e-05	4.52316e-10	0.823377	321
15	88743108	89561223	-5.58703e-05	-2.04864	9.23937e-05	8.04985e-06	5.69579e-10	0.0192314	336
15	89562631	90452882	3.54136e-05	NA	7.34194e-05	-3.49434e-06	4.60497e-10	0.0988862	359
15	90453183	91221307	-1.47798e-05	-2.20164	1.86743e-06	2.41321e-05	3.9184e-10	0.455279	299
15	91226586	91745246	4.25065e-05	0.649612	0.000165916	2.58056e-05	5.05864e-10	0.0587716	250
15	91749626	92164207	-1.99844e-05	NA	-6.30997e-07	-2.33037e-05	3.7179e-10	0.299998	202
15	92165068	92667377	6.01256e-06	NA	-1.51643e-05	-7.95761e-06	4.371e-10	0.773663	252
15	93591893	93908402	-3.24143e-06	NA	5.40136e-05	-2.03761e-05	6.06788e-10	0.89531	232
15	92669184	93590376	-2.30486e-05	-0.529183	6.88705e-05	2.7545e-05	9.05177e-10	0.443625	566
15	93909052	94547933	1.01525e-06	NA	2.22396e-05	-2.50533e-05	6.25688e-10	0.967624	367
15	94548924	95576904	1.70472e-05	0.307191	6.62962e-05	4.64513e-05	1.18333e-09	0.620202	640
15	95577096	96497729	-1.1566e-05	NA	7.10781e-05	-3.18382e-06	7.9456e-10	0.681573	426
15	96500358	97091511	-1.4595e-05	NA	6.4313e-05	-1.08254e-05	6.00949e-10	0.551599	333
15	97092654	98496698	-1.07462e-05	NA	0.000142213	-1.93954e-05	1.26393e-09	0.762446	627
15	98497881	99128454	-3.90601e-06	NA	6.48215e-05	-4.21369e-05	7.17047e-10	0.884026	380
15	99128932	100077720	4.9488e-05	1.17829	7.77784e-05	2.26796e-05	8.65665e-10	0.0925695	483
15	100078196	100456641	-2.88762e-05	-4.91323	4.999e-05	6.90976e-07	2.29004e-10	0.0563683	151
15	100457692	101403655	8.67531e-06	NA	1.31297e-05	-1.43419e-05	8.50307e-10	0.76608	486
15	101408616	101918220	-1.33195e-05	NA	-1.33432e-05	-1.42841e-05	4.84242e-10	0.544991	301
15	101918830	102516259	2.9061e-06	NA	3.29439e-05	-2.6733e-05	5.05981e-10	0.897204	285
16	60291	596605	4.59763e-06	NA	-3.70961e-06	-1.5212e-05	3.99529e-10	0.818079	207
16	598838	945806	-8.25715e-06	-1.61742	3.83477e-05	6.79637e-07	2.598e-10	0.608453	136
16	946205	1547999	3.68206e-06	0.0612905	6.26987e-05	5.75621e-05	6.19818e-10	0.882424	260
16	1551082	2293296	7.34746e-06	NA	2.34938e-05	-6.05138e-06	5.23412e-10	0.748092	333
16	2294890	3960458	5.34582e-05	1.01901	5.13913e-05	5.35527e-05	9.04283e-10	0.0754506	486
16	3961770	4689471	-1.60306e-06	-0.0971317	3.01965e-05	9.02036e-06	5.49611e-10	0.945484	274
16	4690187	5114499	5.89891e-07	NA	5.07404e-05	-4.99762e-06	3.64628e-10	0.975356	203
16	5115228	5854496	-7.92561e-06	-0.491343	1.47654e-05	1.76218e-05	8.86938e-10	0.790143	425
16	5855169	6264138	6.37995e-05	1.05357	8.30747e-05	4.41407e-05	7.35938e-10	0.0186839	316
16	6264139	7045506	-1.5042e-05	-0.286603	0.000122064	2.25663e-05	1.23778e-09	0.668981	639
16	7046430	7524343	-8.50246e-06	NA	8.27478e-05	-2.8427e-05	8.41632e-10	0.769462	438
16	7525825	8236887	-3.44803e-05	NA	2.01586e-05	-5.02542e-06	1.08468e-09	0.295129	551
16	8237157	8572350	1.65248e-05	0.777336	1.02446e-05	4.41124e-05	5.65724e-10	0.487206	255
16	8572557	8960864	-5.64487e-06	NA	7.96555e-06	-1.18327e-05	4.28296e-10	0.785037	189
16	8962907	9658861	-1.70179e-05	-1.5088	6.24875e-06	2.03588e-05	6.33832e-10	0.499069	333
16	9659584	9997178	1.38134e-05	NA	-5.53989e-06	-3.90617e-06	3.69308e-10	0.472267	212
16	10002419	10430046	1.02804e-05	NA	8.85453e-06	-5.67016e-06	5.77111e-10	0.668696	324
16	10431221	11493266	-2.80926e-05	NA	5.78655e-05	-8.46378e-06	9.97781e-10	0.373813	521
16	11612436	12151685	-1.01129e-05	-1.09558	5.7563e-06	1.48021e-05	3.67086e-10	0.597618	187
16	12151797	12775407	2.13543e-05	NA	7.78413e-05	-6.52545e-07	7.38357e-10	0.431942	446
16	12775897	13119544	-6.14858e-06	-0.232032	3.40285e-05	2.06353e-05	3.37918e-10	0.738018	138
16	13120367	13978116	3.82321e-05	NA	0.000193501	-1.06649e-05	9.04482e-10	0.203642	501
16	13979558	15885158	-2.89622e-05	-0.403157	8.30673e-05	6.21277e-05	6.1251e-10	0.241904	353
16	15885866	16220858	-1.04927e-05	-1.0107	2.1926e-06	4.91557e-05	3.8804e-10	0.594269	238
16	16222763	17334499	-1.30694e-05	-9.58237	2.10396e-06	8.84149e-07	5.39286e-10	0.573579	270
16	17335780	18062164	1.57316e-05	NA	0.000116724	-2.22294e-05	5.70561e-10	0.510154	299
16	18065944	20054371	4.19805e-07	0.0282523	6.95392e-06	3.17509e-05	8.62485e-10	0.988595	504
16	20055884	21235343	6.43672e-07	NA	-1.90472e-07	1.22414e-05	7.4437e-10	0.981178	431
16	21237217	23369433	-9.67105e-06	NA	6.89331e-05	-7.80235e-06	8.96513e-10	0.746699	476
16	23371110	24308825	-9.96003e-07	NA	-2.48328e-06	2.64611e-05	6.62831e-10	0.96914	376
16	24309108	25589623	3.80553e-05	1.32734	9.29193e-05	8.84621e-06	9.31181e-10	0.212364	526
16	25590147	26681997	-3.74947e-05	NA	0.000182052	-1.67855e-06	1.29842e-09	0.298086	615
16	26683251	26943239	1.82336e-06	NA	1.8441e-05	-6.87231e-07	3.28544e-10	0.919872	138
16	26944850	27445360	2.15307e-05	NA	1.3718e-05	-1.1331e-06	6.46781e-10	0.397217	272
16	27446054	29023966	1.099e-05	0.469284	0.000130777	4.19364e-06	6.86014e-10	0.674781	444
16	29694822	31380596	2.04627e-05	1.55231	2.24202e-05	7.75042e-06	5.00123e-10	0.360189	352
16	31384554	47981754	6.76449e-06	NA	-1.19541e-05	5.58427e-05	4.10821e-10	0.738575	267
16	47982405	49006844	-2.02445e-06	NA	-1.84492e-06	-3.70573e-06	3.68165e-10	0.915973	257
16	49007408	50694011	1.22252e-05	0.0794126	0.000138865	0.000170664	1.26396e-09	0.730947	658
16	50698071	51700822	-0.000136361	-0.892869	0.000168435	0.000138476	1.71754e-09	0.00100077	454
16	51703888	53845487	-3.48868e-05	NA	0.000206769	-1.75477e-05	1.35761e-09	0.343725	828
16	53848448	54671719	2.18508e-05	NA	0.000126624	-9.8855e-06	9.88734e-10	0.487113	494
16	54673195	55505040	-1.11146e-05	NA	9.03999e-06	-3.36227e-05	9.60413e-10	0.71986	496
16	55506137	56906006	-2.68253e-05	-0.700815	6.15235e-05	2.38145e-05	9.97333e-10	0.395645	601
16	56908045	57663112	-1.01093e-05	-1.44204	9.32248e-06	5.27177e-06	7.81933e-10	0.717709	343
16	57663619	58508278	-1.13288e-05	-0.615606	1.30297e-05	2.59914e-05	8.26947e-10	0.693614	391
16	58510034	59888170	1.0677e-05	0.187809	9.02706e-05	3.58034e-05	9.69678e-10	0.731692	534
16	59889269	60744157	1.96622e-05	0.619899	0.000113392	8.87234e-06	5.68771e-10	0.409685	299
16	60745208	61991704	6.46157e-07	0.0109493	9.38208e-05	3.71197e-05	6.00459e-10	0.978963	349
16	61993462	63395786	-1.22684e-05	NA	9.96111e-05	-7.69506e-06	8.77842e-10	0.678818	491
16	63396006	64714759	-5.26085e-05	NA	4.55733e-05	-5.31083e-06	7.48207e-10	0.0544435	475
16	64716851	65538017	-6.63954e-07	NA	2.17698e-05	-1.01643e-05	5.69643e-10	0.977807	375
16	65538484	68429077	-7.73264e-07	-0.0930827	1.61927e-06	4.26184e-05	1.43574e-09	0.983718	901
16	68429894	70885818	2.81946e-05	0.279196	0.00014309	7.12696e-05	8.81461e-10	0.342289	616
16	70887506	72915425	9.4615e-05	0.954596	0.000250083	3.92822e-05	1.20786e-09	0.00648108	539
16	72915753	73542956	3.02519e-05	NA	0.000144463	-6.52594e-06	9.72892e-10	0.332103	353
16	73543220	74724933	0.000114878	1.00224	0.00030839	4.26023e-05	1.29984e-09	0.0014408	465
16	74730819	75517115	1.98549e-05	NA	-6.79632e-06	-9.75407e-06	5.33596e-10	0.390047	291
16	75518129	76056374	-1.25619e-05	-2.8502	3.24732e-06	5.98186e-06	2.81462e-10	0.453999	168
16	76058697	76987262	7.27093e-07	NA	2.4958e-05	-1.28027e-05	6.89012e-10	0.977902	434
16	76988130	77455781	1.56381e-05	NA	0.000117047	-1.77883e-05	6.01336e-10	0.523661	321
16	77456244	77688760	8.85093e-06	NA	4.35685e-06	-4.58237e-06	3.48703e-10	0.635513	198
16	77689074	78446696	-2.93432e-05	-1.59483	2.23018e-05	1.51791e-05	1.19096e-09	0.395174	583
16	78452348	78709939	2.10759e-06	NA	-9.03358e-06	1.07062e-05	3.89125e-10	0.914914	216
16	78710328	79368760	8.39283e-06	0.29117	5.44636e-05	1.52552e-05	1.50168e-09	0.828535	700
16	79369779	80184442	3.18673e-05	2.14137	1.08418e-05	2.0427e-05	1.00713e-09	0.315301	560
16	80184495	81209234	-2.67595e-05	NA	9.74509e-06	-2.82763e-05	1.12383e-09	0.424738	656
16	82482458	83078581	-2.29131e-05	NA	0.000142967	-4.28021e-05	1.19446e-09	0.507345	568
16	81209631	82481987	8.21415e-06	0.842285	3.35445e-05	2.83521e-06	1.62813e-09	0.838688	776
16	83972415	84645588	-3.36967e-05	NA	7.40886e-05	-3.61937e-05	1.57607e-09	0.395998	620
16	84646612	85146709	8.12722e-08	0.00118805	7.03091e-05	6.65586e-05	9.21125e-10	0.997863	317
16	85146935	85663943	-7.21121e-06	NA	-1.05502e-05	2.07168e-05	6.73261e-10	0.781075	210
16	83078959	83971446	2.04789e-05	NA	0.000107205	-1.16414e-05	1.6596e-09	0.615178	817
16	85664453	86221644	1.61899e-05	NA	9.92515e-05	-1.68745e-05	9.68454e-10	0.602895	411
16	86222417	86745679	-1.33838e-05	-0.491647	3.32502e-05	2.22873e-05	1.23558e-09	0.703386	505
16	86745955	87173290	-1.26449e-05	NA	-1.7548e-05	-2.71829e-06	6.67769e-10	0.624609	252
16	87175053	88389287	2.49685e-05	1.31092	7.30398e-06	4.96677e-05	1.07839e-09	0.447056	529
16	88439429	88964934	-2.85881e-05	-1.70207	3.98177e-05	7.08503e-06	5.79663e-10	0.235069	241
16	88966667	89604610	1.17433e-05	0.76954	1.58425e-05	1.46992e-05	4.25016e-10	0.568933	216
16	89605495	90292767	1.36443e-05	0.661259	2.77449e-05	1.53453e-05	1.1311e-09	0.684966	238
17	828	296442	2.46776e-05	0.724291	4.7808e-05	2.42816e-05	5.1407e-10	0.276415	133
17	396660	820493	9.3558e-06	NA	1.8128e-05	-2.4157e-05	3.371e-10	0.610354	178
17	820511	1480393	-5.14534e-05	-0.718286	8.80154e-05	5.83008e-05	6.46764e-10	0.0430514	259
17	1481897	2613925	-5.83534e-05	-0.458276	0.000162245	9.99325e-05	1.77e-09	0.165439	466
17	2616352	3425788	2.28423e-05	6.71153	1.46766e-06	7.89242e-06	7.95744e-10	0.418081	388
17	3426133	4321755	2.48221e-06	NA	-7.46537e-06	8.31224e-06	6.2671e-10	0.921017	383
17	4322053	4650487	5.30547e-06	NA	-7.88803e-06	2.65699e-06	4.63726e-10	0.805393	176
17	4652156	5573766	-2.07615e-05	-0.755445	5.26961e-05	1.43329e-05	7.90373e-10	0.460218	366
17	5574433	6570522	5.27286e-06	0.0758954	0.000134976	3.57607e-05	1.24263e-09	0.881096	605
17	6572170	6975193	8.40852e-06	NA	-1.13826e-05	2.37355e-05	4.04318e-10	0.675819	180
17	6976284	7723513	6.2769e-05	0.521952	7.97901e-05	0.000181251	9.52022e-10	0.0419182	317
17	7725660	8704551	5.55606e-05	0.59131	5.61144e-05	0.000157337	8.99017e-10	0.0638777	396
17	8705612	9229793	1.44071e-05	NA	1.32111e-05	-1.26387e-05	6.20309e-10	0.562955	253
17	9233113	9714549	1.0923e-05	NA	3.85626e-05	-2.96899e-06	4.46081e-10	0.605035	222
17	9714995	10573151	-8.41135e-06	NA	-1.9137e-05	-2.54831e-05	9.62832e-10	0.786333	519
17	10573457	11667346	-4.07026e-05	-1.47597	4.74629e-05	1.60225e-05	1.00698e-09	0.199612	522
17	11668104	13000883	-3.8283e-06	-0.34644	1.87533e-05	6.51146e-06	1.11427e-09	0.908694	584
17	13001700	13625425	6.53548e-06	NA	-3.29828e-05	-2.31543e-05	7.88524e-10	0.815964	351
17	13626102	14209988	2.42524e-05	NA	-1.85877e-06	2.47672e-05	6.4842e-10	0.340885	320
17	14210015	14499605	-6.35239e-06	-0.494054	1.04152e-05	1.58731e-05	4.14397e-10	0.755	185
17	14500054	14859339	-4.30175e-06	NA	2.18725e-06	-1.7154e-05	5.04887e-10	0.848176	268
17	14860784	16319512	-2.29044e-05	-1.53206	1.88604e-05	1.18504e-05	8.26536e-10	0.425633	493
17	16321959	17292491	-3.35677e-06	NA	4.47426e-06	-2.2973e-05	5.38558e-10	0.884991	308
17	17299591	18446092	-7.15946e-06	-0.204294	4.46549e-05	2.7503e-05	4.81576e-10	0.744237	382
17	18456679	19666001	-1.42391e-06	NA	5.20121e-06	-1.91446e-05	3.95876e-10	0.942948	258
17	20679485	21284673	-1.91108e-05	NA	3.02132e-05	-9.79598e-06	2.60066e-10	0.235997	158
17	21285166	25677370	-4.48617e-07	-0.0511701	5.2755e-06	1.45699e-05	2.85607e-10	0.978822	210
17	25679294	26272308	-1.75842e-05	-2.14434	3.59556e-05	1.87022e-06	3.01144e-10	0.31092	202
17	26273607	27884779	2.96154e-06	0.0724018	4.5075e-05	3.71194e-05	5.93659e-10	0.903257	444
17	27885675	29259899	1.29665e-06	0.227655	8.48787e-06	3.82201e-06	4.49273e-10	0.951221	375
17	29262773	30878805	6.96762e-06	0.193921	0.000152886	8.44402e-06	9.64135e-10	0.822449	456
17	30879433	31989867	2.4231e-05	1.84848	1.18079e-05	1.45527e-05	1.10144e-09	0.46532	614
17	31990385	32677709	4.73844e-05	NA	2.2264e-05	-2.08774e-05	6.96181e-10	0.0725158	409
17	32677947	33614452	-1.42197e-05	-0.257361	0.000132993	2.29544e-05	9.19721e-10	0.639155	505
17	33616080	34393028	-3.16494e-06	NA	-7.52424e-06	-1.65636e-05	4.22247e-10	0.877593	279
17	34393296	35725997	-2.78752e-05	-1.99475	4.8747e-05	4.00598e-06	6.1284e-10	0.260159	388
17	35731855	37341235	3.11985e-05	1.38738	1.90335e-05	2.6568e-05	9.89596e-10	0.321317	504
17	37344586	38649203	-1.19259e-05	-1.50799	4.1766e-05	1.49749e-06	5.07162e-10	0.596415	330
17	38652220	39657179	1.02558e-05	NA	-1.72128e-05	4.70375e-06	6.02145e-10	0.675988	454
17	39657337	40231221	9.20822e-06	1.89252	3.84185e-06	6.16209e-06	2.78693e-10	0.581233	206
17	40232810	41769732	-3.85362e-05	-0.661127	2.10875e-05	0.000161118	4.92468e-10	0.0824717	391
17	41771040	43317574	-5.4354e-06	-0.160224	4.71404e-05	2.44125e-05	8.14795e-10	0.848982	549
17	44863413	45874715	6.54064e-07	NA	6.5792e-05	-1.40568e-05	4.25452e-10	0.974703	302
17	45876022	46828302	9.00528e-06	0.649616	2.02477e-05	9.49086e-06	5.53931e-10	0.702	403
17	46828412	48027295	8.0756e-06	0.183548	0.000118153	1.63835e-05	8.79274e-10	0.78536	399
17	48027688	48832008	-2.94099e-05	NA	2.33803e-05	-1.41887e-05	8.01609e-10	0.298919	359
17	48832437	49892805	3.85069e-05	4.6269	8.41341e-07	8.23237e-05	6.33838e-10	0.126141	427
17	49894599	51282380	-1.17873e-05	-0.29057	0.00012246	1.34379e-05	6.8042e-10	0.651354	525
17	51284441	52861905	-3.02438e-05	NA	5.48243e-05	-5.24157e-06	8.41421e-10	0.29712	532
17	52863321	53338298	5.8998e-06	NA	1.36927e-06	-1.15192e-05	3.61497e-10	0.756331	224
17	53346718	54164464	-7.52817e-05	-1.28969	9.22279e-05	3.69443e-05	5.85634e-10	0.00186562	382
17	54164935	55278525	8.10629e-06	NA	-1.51304e-05	-1.20868e-05	7.52173e-10	0.767557	427
17	57487538	59307733	-1.4093e-05	-2.57892	2.12496e-06	1.40533e-05	3.52613e-10	0.452951	300
17	55279508	57486793	3.82082e-06	NA	7.80456e-05	-1.92708e-06	1.48903e-09	0.921126	880
17	59309085	60883279	-1.64025e-06	NA	-1.23201e-05	-1.39318e-05	7.04995e-10	0.950742	463
17	60885287	62035655	-8.63762e-06	-0.48411	1.8391e-05	1.731e-05	3.08116e-10	0.622661	259
17	62037685	64434272	-6.41166e-05	-1.18191	5.88873e-05	4.99749e-05	1.17603e-09	0.0615323	751
17	64434524	65013985	-6.7547e-06	-0.572944	5.52993e-05	2.51343e-06	6.64168e-10	0.793244	326
17	65016683	66315468	6.9191e-05	0.406261	0.000481435	6.02494e-05	6.90995e-10	0.00848439	381
17	66318466	66903293	5.44769e-07	NA	2.0671e-05	-2.09949e-05	5.64045e-10	0.9817	308
17	66906217	68199133	-3.30766e-06	NA	-2.88462e-05	8.34991e-06	7.2646e-10	0.902329	459
17	68199783	68875761	1.33701e-05	NA	-2.31052e-06	1.17543e-05	5.08818e-10	0.553364	303
17	68877746	69242135	-3.95617e-06	NA	2.55596e-05	-6.06892e-06	3.44322e-10	0.831169	206
17	69242932	70147289	-2.35463e-05	-2.10146	9.29863e-06	1.35015e-05	6.52734e-10	0.356724	393
17	70148198	70947580	-1.95169e-05	NA	-6.23794e-06	-4.36891e-05	1.0494e-09	0.546858	477
17	70948535	71825523	4.97909e-06	NA	4.12716e-05	-3.79836e-05	9.68714e-10	0.872901	476
17	71829519	72740027	6.65484e-06	NA	3.47918e-06	-7.51875e-06	8.88841e-10	0.823367	436
17	72742484	74016834	-5.96147e-06	-0.459109	1.65004e-06	0.000102184	5.96414e-10	0.807148	400
17	74018640	74909405	2.46669e-07	NA	1.98538e-05	-3.95855e-05	5.90434e-10	0.9919	368
17	74910943	75471247	-9.63305e-06	NA	-7.34886e-08	-1.12847e-05	7.14024e-10	0.718472	312
17	75476450	75842792	5.66635e-06	NA	-2.29738e-05	-3.47406e-05	5.59141e-10	0.810617	219
17	75844316	76445231	-8.30564e-06	NA	2.08533e-06	-2.76613e-05	5.16708e-10	0.714824	219
17	76446689	77093768	1.03737e-05	NA	1.09144e-05	-3.52268e-05	6.64295e-10	0.687324	322
17	77094717	77468875	-1.27123e-05	NA	1.59517e-05	-3.45649e-05	8.1463e-10	0.656035	305
17	77471383	78780080	-3.56847e-05	NA	0.000101942	-1.55367e-06	9.81877e-10	0.254779	512
17	78780686	79683249	-1.71066e-05	NA	0.000123397	-2.08428e-05	7.24043e-10	0.524944	362
17	79683698	80969550	3.37153e-05	NA	0.000146508	-1.08115e-05	5.94411e-10	0.166703	415
18	349293	906343	-2.10694e-06	-0.0595972	1.61475e-05	7.74009e-05	6.89375e-10	0.936042	393
18	906673	1940581	-1.5712e-05	NA	-7.02899e-06	-3.41633e-05	6.63171e-10	0.541778	433
18	1940863	2206099	1.50007e-05	NA	7.77046e-06	-3.11771e-05	3.4227e-10	0.417465	165
18	2206891	2889826	-1.38316e-05	-0.632763	2.91773e-05	1.63764e-05	5.65641e-10	0.560856	313
18	2891847	3357120	-9.09348e-06	NA	-2.91193e-05	8.1308e-05	4.2061e-10	0.65748	218
18	3359237	3861997	-1.39703e-05	NA	-1.77161e-05	-6.87142e-07	5.47469e-10	0.550459	217
18	3862461	4597021	-3.21952e-05	NA	6.12825e-05	-1.24583e-06	8.13885e-10	0.2591	430
18	4601573	5197395	1.48959e-05	NA	2.79901e-05	-1.49928e-05	4.02869e-10	0.458005	229
18	5198562	5852964	2.98715e-06	NA	-1.21937e-05	-6.83499e-06	5.32464e-10	0.896999	325
18	5855598	6630394	1.18253e-06	NA	-1.67072e-05	8.90826e-06	6.16102e-10	0.962002	360
[truncated: 273 more rows]
