# Supplementary material for: A comprehensive genome-wide cross-trait analysis of sexual factors and uterine leiomyoma
Source: PLoS Genet. 2024 May 3;20(5):e1011268. doi: 10.1371/journal.pgen.1011268 (PMC11095738; doi:10.1371/journal.pgen.1011268)
Supplement: S7 Table — (XLSX) [file pgen.1011268.s010.xlsx]

## Sheet: Sheet1
S7 Table. Cell-type-specific annotations showing Bonferroni-corrected significant heritability enrichments for uterine leiomyoma, age at first sexual intercourse, and lifetime number of sexual partners.
Trait	Cell-type-specific annotations	P-value	PBonferroni
UL	Fetal_Heart__H3K9ac	4.71e-05	0.0186575
UL	Fetal_Heart__DNase	6.9e-05	0.0273134
UL	Rectal_Smooth_Muscle__H3K4me1	0.00011877	0.0470325
AFS	Fetal_Brain_Male__H3K4me1	1.18e-14	4.68e-12
AFS	Fetal_Brain_Male__DNase	7.3e-14	2.89e-11
AFS	Ganglion_Eminence_derived_primary_cultured_neurospheres__H3K4me3	2.54e-12	1.01e-09
AFS	Fetal_Brain_Female__H3K4me1	4.78e-12	1.89e-09
AFS	Fetal_Brain_Female__H3K4me3	9.08e-12	3.6e-09
AFS	Fetal_Brain_Female__DNase	2.43e-10	9.61e-08
AFS	Brain_Germinal_Matrix__H3K4me3	2.99e-10	1.18e-07
AFS	Brain_Dorsolateral_Prefrontal_Cortex__H3K27ac	5.76e-10	2.28e-07
AFS	Brain_Angular_Gyrus__H3K27ac	9.98e-09	3.95e-06
AFS	Brain_Anterior_Caudate__H3K4me3	1.07e-08	4.24e-06
AFS	Brain_Inferior_Temporal_Lobe__H3K4me3	1.21e-08	4.81e-06
AFS	Brain_Inferior_Temporal_Lobe__H3K27ac	1.53e-08	6.07e-06
AFS	Brain_Dorsolateral_Prefrontal_Cortex__H3K4me3	4.64e-08	1.84e-05
AFS	Brain_Cingulate_Gyrus__H3K9ac	6.25e-08	2.47e-05
AFS	Cortex_derived_primary_cultured_neurospheres__H3K4me3	1.12e-07	4.44e-05
AFS	Brain_Dorsolateral_Prefrontal_Cortex__H3K9ac	1.18e-07	4.68e-05
AFS	Brain_Anterior_Caudate__H3K27ac	2.27e-07	8.97e-05
AFS	Brain_Inferior_Temporal_Lobe__H3K9ac	2.28e-07	9.05e-05
AFS	Brain_Angular_Gyrus__H3K9ac	6.99e-07	0.000276735
AFS	Brain_Cingulate_Gyrus__H3K4me3	1.2e-06	0.000477
AFS	Brain_Anterior_Caudate__H3K9ac	1.32e-06	0.000520803
AFS	Brain_Germinal_Matrix__H3K4me1	1.57e-06	0.000622003
AFS	Brain_Hippocampus_Middle__H3K4me3	3.07e-06	0.00121401
AFS	Brain_Angular_Gyrus__H3K4me3	4.09e-06	0.0016193
AFS	Brain_Angular_Gyrus__H3K4me1	4.17e-06	0.00165107
AFS	Brain_Cingulate_Gyrus__H3K27ac	8.43e-06	0.00333932
AFS	Ganglion_Eminence_derived_primary_cultured_neurospheres__H3K4me1	1.09e-05	0.00431999
AFS	Brain_Dorsolateral_Prefrontal_Cortex__H3K4me1	2.44e-05	0.0096634
AFS	Brain_Cingulate_Gyrus__H3K4me1	7.94e-05	0.03146
NSP	Fetal_Brain_Male__H3K4me1	1.17e-16	4.62e-14
NSP	Fetal_Brain_Male__DNase	2.24e-15	8.85e-13
NSP	Fetal_Brain_Female__H3K4me1	4.44e-14	1.76e-11
NSP	Fetal_Brain_Female__DNase	1.35e-13	5.36e-11
NSP	Brain_Germinal_Matrix__H3K4me3	3.23e-13	1.28e-10
NSP	Fetal_Brain_Female__H3K4me3	5.08e-11	2.01e-08
NSP	Brain_Germinal_Matrix__H3K4me1	7.21e-10	2.86e-07
NSP	Ganglion_Eminence_derived_primary_cultured_neurospheres__H3K4me3	2.5e-08	9.92e-06
NSP	Brain_Dorsolateral_Prefrontal_Cortex__H3K27ac	5.25e-07	0.000208064
NSP	Ganglion_Eminence_derived_primary_cultured_neurospheres__H3K4me1	2.27e-06	0.000898424
NSP	Brain_Cingulate_Gyrus__H3K9ac	4.06e-06	0.00160644
NSP	Cortex_derived_primary_cultured_neurospheres__H3K4me3	7.02e-06	0.00278109
NSP	Brain_Inferior_Temporal_Lobe__H3K27ac	1.55e-05	0.00612454
NSP	Brain_Dorsolateral_Prefrontal_Cortex__H3K9ac	2.83e-05	0.0111995
NSP	Cortex_derived_primary_cultured_neurospheres__H3K4me1	4.1e-05	0.0162476
NSP	Brain_Inferior_Temporal_Lobe__H3K4me3	9.83e-05	0.0389416
NSP	Brain_Anterior_Caudate__H3K27ac	0.00011513	0.0455899
UL, uterine leiomyoma; AFS, age at first sexual intercourse; NSP, number of sexual partners.
