# Supplementary material for: A comprehensive genome-wide cross-trait analysis of sexual factors and uterine leiomyoma
Source: PLoS Genet. 2024 May 3;20(5):e1011268. doi: 10.1371/journal.pgen.1011268 (PMC11095738; doi:10.1371/journal.pgen.1011268)
Supplement: S8 Table — (XLSX) [file pgen.1011268.s011.xlsx]

## Sheet: Sheet1
S8 Table. Detailed annotation of genome-wide significant SNPs identified from cross-trait meta-analysis.
Index SNP	Chromosome: Position	Consequence	IMPACT	SYMBOL	Feature_type	BIOTYPE
rs6604866	1:74992546-74992546	intron_variant	MODIFIER	TNNI3K	Transcript	protein_coding
rs6604866	1:74992546-74992546	intron_variant	MODIFIER	TNNI3K	Transcript	protein_coding
rs6604866	1:74992546-74992546	intron_variant	MODIFIER	FPGT-TNNI3K	Transcript	protein_coding
rs6669189	1:75011358-75011358	downstream_gene_variant	MODIFIER	TNNI3K	Transcript	protein_coding
rs6669189	1:75011358-75011358	downstream_gene_variant	MODIFIER	TNNI3K	Transcript	protein_coding
rs6669189	1:75011358-75011358	downstream_gene_variant	MODIFIER	TNNI3K	Transcript	protein_coding
rs6669189	1:75011358-75011358	downstream_gene_variant	MODIFIER	TNNI3K	Transcript	protein_coding
rs6669189	1:75011358-75011358	downstream_gene_variant	MODIFIER	TNNI3K	Transcript	processed_transcript
rs6669189	1:75011358-75011358	downstream_gene_variant	MODIFIER	TNNI3K	Transcript	processed_transcript
rs6669189	1:75011358-75011358	downstream_gene_variant	MODIFIER	FPGT-TNNI3K	Transcript	protein_coding
rs6669189	1:75011358-75011358	downstream_gene_variant	MODIFIER	FPGT-TNNI3K	Transcript	protein_coding
rs61830447	10:11149133-11149133	intron_variant	MODIFIER	CELF2	Transcript	protein_coding
rs61830447	10:11149133-11149133	intron_variant	MODIFIER	CELF2	Transcript	protein_coding
rs61830447	10:11149133-11149133	intron_variant	MODIFIER	CELF2	Transcript	protein_coding
rs61830447	10:11149133-11149133	intron_variant	MODIFIER	CELF2	Transcript	protein_coding
rs61830447	10:11149133-11149133	intron_variant	MODIFIER	CELF2	Transcript	protein_coding
rs61830447	10:11149133-11149133	intron_variant	MODIFIER	CELF2	Transcript	protein_coding
rs61830447	10:11149133-11149133	regulatory_region_variant	MODIFIER	-	RegulatoryFeature	enhancer
rs11031005	11:30226356-30226356	intergenic_variant	MODIFIER	-	-	-
rs2732538	11:35095948-35095948	intergenic_variant	MODIFIER	-	-	-
rs28583837	12:123863620-123863620	upstream_gene_variant	MODIFIER	SETD8	Transcript	protein_coding
rs28583837	12:123863620-123863620	upstream_gene_variant	MODIFIER	SETD8	Transcript	protein_coding
rs28583837	12:123863620-123863620	regulatory_region_variant	MODIFIER	-	RegulatoryFeature	enhancer
rs9603689	13:40724728-40724728	regulatory_region_variant	MODIFIER	-	RegulatoryFeature	promoter_flanking_region
rs9603689	13:40724728-40724728	regulatory_region_variant	MODIFIER	-	RegulatoryFeature	promoter_flanking_region
rs9603689	13:40724728-40724728	regulatory_region_variant	MODIFIER	-	RegulatoryFeature	promoter_flanking_region
rs9603689	13:40724728-40724728	intergenic_variant	MODIFIER	-	-	-
rs9603689	13:40724728-40724728	intergenic_variant	MODIFIER	-	-	-
rs9603689	13:40724728-40724728	intergenic_variant	MODIFIER	-	-	-
rs5742915	15:74336633-74336633	missense_variant	MODERATE	PML	Transcript	protein_coding
rs5742915	15:74336633-74336633	missense_variant	MODERATE	PML	Transcript	protein_coding
rs5742915	15:74336633-74336633	downstream_gene_variant	MODIFIER	PML	Transcript	protein_coding
rs5742915	15:74336633-74336633	downstream_gene_variant	MODIFIER	PML	Transcript	protein_coding
rs5742915	15:74336633-74336633	downstream_gene_variant	MODIFIER	PML	Transcript	protein_coding
rs5742915	15:74336633-74336633	downstream_gene_variant	MODIFIER	PML	Transcript	protein_coding
rs5742915	15:74336633-74336633	downstream_gene_variant	MODIFIER	PML	Transcript	protein_coding
rs5742915	15:74336633-74336633	downstream_gene_variant	MODIFIER	PML	Transcript	protein_coding
rs5742915	15:74336633-74336633	downstream_gene_variant	MODIFIER	PML	Transcript	processed_transcript
rs5742915	15:74336633-74336633	downstream_gene_variant	MODIFIER	PML	Transcript	processed_transcript
rs5742915	15:74336633-74336633	missense_variant	MODERATE	PML	Transcript	protein_coding
rs5742915	15:74336633-74336633	missense_variant	MODERATE	PML	Transcript	protein_coding
rs5742915	15:74336633-74336633	downstream_gene_variant	MODIFIER	PML	Transcript	protein_coding
rs5742915	15:74336633-74336633	downstream_gene_variant	MODIFIER	PML	Transcript	protein_coding
rs5742915	15:74336633-74336633	regulatory_region_variant	MODIFIER	-	RegulatoryFeature	promoter_flanking_region
rs5742915	15:74336633-74336633	regulatory_region_variant	MODIFIER	-	RegulatoryFeature	promoter_flanking_region
rs66998222	16:51481596-51481596	intergenic_variant	MODIFIER	-	-	-
rs76513770	16:72505534-72505534	intron_variant,non_coding_transcript_variant	MODIFIER	AC004158.2	Transcript	lincRNA
rs76513770	16:72505534-72505534	intron_variant,non_coding_transcript_variant	MODIFIER	AC004158.2	Transcript	lincRNA
rs10173592	2:202867453-202867453	intergenic_variant	MODIFIER	-	-	-
rs67796606	20:62427354-62427354	intron_variant	MODIFIER	ZBTB46	Transcript	protein_coding
rs67796606	20:62427354-62427354	intron_variant	MODIFIER	ZBTB46	Transcript	protein_coding
rs67796606	20:62427354-62427354	intron_variant	MODIFIER	ZBTB46	Transcript	protein_coding
rs67796606	20:62427354-62427354	intron_variant	MODIFIER	ZBTB46	Transcript	protein_coding
rs67796606	20:62427354-62427354	regulatory_region_variant	MODIFIER	-	RegulatoryFeature	CTCF_binding_site
rs67796606	20:62427354-62427354	regulatory_region_variant	MODIFIER	-	RegulatoryFeature	CTCF_binding_site
rs67796606	20:62427354-62427354	regulatory_region_variant	MODIFIER	-	RegulatoryFeature	promoter_flanking_region
rs67796606	20:62427354-62427354	regulatory_region_variant	MODIFIER	-	RegulatoryFeature	promoter_flanking_region
rs2018458	22:40526472-40526472	intron_variant	MODIFIER	TNRC6B	Transcript	protein_coding
rs2018458	22:40526472-40526472	intron_variant	MODIFIER	TNRC6B	Transcript	protein_coding
rs2018458	22:40526472-40526472	intron_variant	MODIFIER	TNRC6B	Transcript	protein_coding
rs6800916	3:50052873-50052873	intron_variant	MODIFIER	RBM6	Transcript	protein_coding
rs6800916	3:50052873-50052873	intron_variant,NMD_transcript_variant	MODIFIER	RBM6	Transcript	nonsense_mediated_decay
rs6800916	3:50052873-50052873	intron_variant	MODIFIER	RBM6	Transcript	protein_coding
rs6800916	3:50052873-50052873	intron_variant,NMD_transcript_variant	MODIFIER	RBM6	Transcript	nonsense_mediated_decay
rs6800916	3:50052873-50052873	intron_variant,NMD_transcript_variant	MODIFIER	RBM6	Transcript	nonsense_mediated_decay
rs6800916	3:50052873-50052873	intron_variant,non_coding_transcript_variant	MODIFIER	RBM6	Transcript	processed_transcript
rs6800916	3:50052873-50052873	intron_variant	MODIFIER	RBM6	Transcript	protein_coding
rs6800916	3:50052873-50052873	intron_variant	MODIFIER	RBM6	Transcript	protein_coding
rs6800916	3:50052873-50052873	intron_variant,NMD_transcript_variant	MODIFIER	RBM6	Transcript	nonsense_mediated_decay
rs6800916	3:50052873-50052873	intron_variant,non_coding_transcript_variant	MODIFIER	RBM6	Transcript	processed_transcript
rs6800916	3:50052873-50052873	intron_variant,non_coding_transcript_variant	MODIFIER	RBM6	Transcript	retained_intron
rs6800916	3:50052873-50052873	intron_variant	MODIFIER	RBM6	Transcript	protein_coding
rs73250917	4:53826284-53826284	intron_variant	MODIFIER	SCFD2	Transcript	protein_coding
rs73250917	4:53826284-53826284	intron_variant	MODIFIER	SCFD2	Transcript	protein_coding
rs73250917	4:53826284-53826284	downstream_gene_variant	MODIFIER	RP11-752D24.2	Transcript	antisense
SNP: single nucleotide polymorphism.
