# Supplementary material for: A comprehensive genome-wide cross-trait analysis of sexual factors and uterine leiomyoma
Source: PLoS Genet. 2024 May 3;20(5):e1011268. doi: 10.1371/journal.pgen.1011268 (PMC11095738; doi:10.1371/journal.pgen.1011268)
Supplement: S9 Table — (XLSX) [file pgen.1011268.s012.xlsx]

## Sheet: Sheet1
S9 Table. Results of mediation Mendelian randomization analysis on sexual factors and risk of uterine leiomyoma using the “product of coefficients” method.
Mediator	Effect of sexual factor on mediator (Effect A)		Effect of mediator on UL adjusted for sexual factor (Effect B)		Effect of sexual factor on UL (Total effect C)		Indirect effect of sexual factor on UL (Effect A*Effect B)		Proportion mediated (Effect A*Effect B / Total effect C)
	BETA	P-value	BETA	P-value	BETA	P-value	BETA	P-value	PM	P-value
Age at first sexual intercourse
AFB	2.19	3.4e-102	-0.06	0.04	-0.11	0.06	-0.14	0.02	1.2021	0.14
AAM	0.24	0.000106205	-0.12	3.81136e-09	-0.11	0.06	-0.03	0.001	0.2546	0.11
ANM	0.21	0.0198551	0.07	6.71823e-30	-0.11	0.06	0.02	0.02	-0.1383	0.15
SHBG	0.11	0.000223016	-0.09	0.0127559	-0.11	0.06	-0.01	0.04	0.0913	0.17
SHBGadj	0.04	0.187138	-0.23	8.61791e-06	-0.11	0.06	-0.01	0.22	0.0764	0.3
TT	-0.06	0.390109	-0.1	0.000908362	-0.11	0.06	0.01	0.42	-0.0515	0.46
BT	-0.14	0.000871859	0.02	0.720237	-0.11	0.06	0	0.74	0.0215	0.74
E2	-0.04	0.578501	0.2	0.00598639	-0.11	0.06	-0.01	0.61	0.0769	0.62
Lifetime number of sexual partners
AFB	-0.78	1.03964e-07	-0.05	0.45	0	0.99	0.04	0.47	45.83	0.99
AAM	0.03	0.651606	0.04	0.55	0	0.99	0	0.83	1.21	0.99
ANM	-0.15	0.269649	0.04	0.56	0	0.99	-0.01	0.69	-6.47	0.99
SHBG	0.01	0.37671	0.01	0.84	0	0.99	0	0.9	0.2	0.99
SHBGadj	0.03	0.0124797	0.02	0.76	0	0.99	0	0.78	0.71	0.99
TT	-0.03	0.422257	0.01	0.87	0	0.99	0	0.92	-0.29	0.99
BT	-0.01	0.626619	0	0.94	0	0.99	0	0.98	0.08	0.99
E2	0.09	0.27	-0.02	0.74	0	0.99	0	0.81	-2.49	0.99
UL, uterine leiomyoma; AFB, age at first birth; AAM, age at menarche; ANM, age at natural menopause; SHBG, sex hormone-binding globulin; SHBGadj, sex hormone-binding globulin adjusted for BMI; TT, total testosterone; BT, bioavailable testosterone; E2, estradiol.
